# Supplementary material for: Human Tumor-Associated Macrophage and Monocyte Transcriptional Landscapes Reveal Cancer-Specific Reprogramming, Biomarkers, and Therapeutic Targets
Source: Cancer Cell. 2019 Apr 15;35(4):588–602.e10. doi: 10.1016/j.ccell.2019.02.009 (PMC6472943; doi:10.1016/j.ccell.2019.02.009)
Supplement: Table S1. TEMo RNA Seq Data and Signature, Related to Figure 1 [file mmc2.xlsx]

## Sheet: DEG BrCA TEMO vs Mo
Table S1 related to Figure 1
Ensembl ID	gene name	log Fold Change	Average Expression	p value	adjusted p value
ENSG00000259354	RP11-519G16.3	-4.75531	1.91654	3.07353e-13	5.06711e-11
ENSG00000119508	NR4A3	-4.6603	2.88963	6.3485e-14	2.12234e-11
ENSG00000173391	OLR1	-4.59451	1.57898	9.19094e-11	1.89406e-09
ENSG00000162496	DHRS3	-4.57247	2.15228	5.50386e-11	1.29626e-09
ENSG00000227591	RP1-28O10.1	-4.40689	2.27566	4.56963e-13	5.82429e-11
ENSG00000169429	IL8	-4.39733	3.49432	2.10707e-11	6.58663e-10
ENSG00000139289	PHLDA1	-4.04149	0.671761	7.03053e-13	7.76261e-11
ENSG00000175352	NRIP3	-4.0034	2.16494	1.15285e-13	3.08323e-11
ENSG00000103257	SLC7A5	-3.87913	2.99854	2.42863e-11	7.27078e-10
ENSG00000102760	RGCC	-3.74726	5.55612	1.60401e-10	2.97905e-09
ENSG00000196878	LAMB3	-3.73599	1.22202	2.69868e-11	7.75764e-10
ENSG00000124216	SNAI1	-3.54493	0.912725	1.03729e-11	4.02701e-10
ENSG00000182885	GPR97	-3.51245	0.138933	6.83942e-13	7.76261e-11
ENSG00000099985	OSM	-3.45887	0.999489	2.67449e-10	4.40321e-09
ENSG00000165685	TMEM52B	-3.38944	0.281092	1.54773e-10	2.90591e-09
ENSG00000188886	ASTL	-3.37337	0.692113	3.87349e-11	1.00686e-09
ENSG00000161835	GRASP	-3.35137	2.66931	5.82852e-11	1.34897e-09
ENSG00000151012	SLC7A11	-3.34323	0.884292	8.90069e-10	1.12996e-08
ENSG00000184205	TSPYL2	-3.32501	2.86207	2.71528e-13	4.69729e-11
ENSG00000113070	HBEGF	-3.31558	4.36354	2.81161e-10	4.58506e-09
ENSG00000081041	CXCL2	-3.27475	0.718933	1.30206e-11	4.79214e-10
ENSG00000106089	STX1A	-3.2491	0.115823	7.39064e-10	9.69971e-09
ENSG00000168209	DDIT4	-3.23337	0.899606	7.48199e-10	9.75577e-09
ENSG00000110848	CD69	-3.20259	0.776233	2.9841e-12	1.79568e-10
ENSG00000167680	SEMA6B	-3.20034	1.75299	1.93715e-09	2.07972e-08
ENSG00000125657	TNFSF9	-3.18461	0.65815	4.98782e-14	1.7151e-11
ENSG00000142178	SIK1	-3.16869	4.61459	1.7443e-13	3.81684e-11
ENSG00000112715	VEGFA	-3.14559	4.48595	2.01431e-14	1.63881e-11
ENSG00000124882	EREG	-3.12318	4.86172	4.4832e-10	6.5639e-09
ENSG00000204815	TTC25	-3.12236	2.52619	9.05537e-13	8.78882e-11
ENSG00000160179	ABCG1	-3.11198	4.33548	1.10288e-12	9.75971e-11
ENSG00000139112	GABARAPL1	-3.04938	5.57199	9.96781e-14	2.85625e-11
ENSG00000173662	TAS1R1	-3.02851	1.23363	2.60566e-12	1.62482e-10
ENSG00000134070	IRAK2	-3.01596	3.88132	1.53169e-10	2.8848e-09
ENSG00000088826	SMOX	-3.00988	2.70572	8.82881e-12	3.61411e-10
ENSG00000100600	LGMN	-2.96259	3.17183	6.32932e-12	2.80049e-10
ENSG00000169439	SDC2	-2.96163	3.90068	1.82394e-06	7.05825e-06
ENSG00000162407	PPAP2B	-2.96006	1.48555	1.71964e-08	1.24126e-07
ENSG00000100024	UPB1	-2.95863	1.00069	1.57538e-10	2.94405e-09
ENSG00000171621	SPSB1	-2.95482	2.17151	2.21792e-10	3.80779e-09
ENSG00000169184	MN1	-2.8679	2.36236	2.09262e-08	1.46083e-07
ENSG00000237686	RP5-1120P11.1	-2.86711	0.00268309	5.2117e-09	4.63926e-08
ENSG00000141314	RHBDL3	-2.86616	0.376065	3.26284e-08	2.13763e-07
ENSG00000124225	PMEPA1	-2.8625	1.9322	5.5007e-10	7.67102e-09
ENSG00000148926	ADM	-2.83998	1.93751	2.3016e-14	1.63881e-11
ENSG00000162772	ATF3	-2.83284	4.29345	3.17119e-14	1.63881e-11
ENSG00000140807	NKD1	-2.81082	0.417259	9.95493e-11	2.0178e-09
ENSG00000178803	ADORA2A-AS1	-2.80075	1.53989	1.52431e-09	1.72804e-08
ENSG00000163975	MFI2	-2.78249	0.675877	2.74683e-09	2.75026e-08
ENSG00000119326	CTNNAL1	-2.78146	1.95908	1.74704e-10	3.18571e-09
ENSG00000116761	CTH	-2.7525	0.920824	5.10615e-11	1.23399e-09
ENSG00000150764	DIXDC1	-2.70969	0.47242	1.14467e-08	8.88778e-08
ENSG00000124762	CDKN1A	-2.68345	6.7876	3.82845e-13	5.48517e-11
ENSG00000121101	TEX14	-2.66963	4.98697	5.93118e-16	7.13818e-12
ENSG00000177606	JUN	-2.66349	4.99333	2.67444e-13	4.69729e-11
ENSG00000153162	BMP6	-2.63633	1.20989	2.05828e-06	7.83657e-06
ENSG00000153234	NR4A2	-2.62139	5.71418	4.58271e-14	1.7151e-11
ENSG00000186594	MIR22HG	-2.60736	3.7961	2.78082e-13	4.71369e-11
ENSG00000182534	MXRA7	-2.59841	0.652884	2.30404e-09	2.37431e-08
ENSG00000130766	SESN2	-2.5968	3.36618	8.77506e-13	8.6419e-11
ENSG00000212456	RNVU1-13	-2.59014	2.08964	8.96654e-12	3.65804e-10
ENSG00000156535	CD109	-2.58343	3.40377	5.56976e-09	4.9e-08
ENSG00000258964	RP11-618G20.1	-2.55025	3.02129	1.12518e-10	2.22357e-09
ENSG00000175592	FOSL1	-2.54843	2.357	1.95661e-08	1.37867e-07
ENSG00000145632	PLK2	-2.54731	1.9442	1.18641e-12	1.01989e-10
ENSG00000085117	CD82	-2.54635	4.509	1.00312e-11	3.93585e-10
ENSG00000184371	CSF1	-2.52783	0.675178	7.88449e-07	3.36608e-06
ENSG00000130595	TNNT3	-2.51904	0.476696	2.2438e-09	2.32594e-08
ENSG00000260708	CTA-29F11.1	-2.50971	1.54856	2.00445e-10	3.51977e-09
ENSG00000164236	ANKRD33B	-2.49539	0.857622	6.06984e-06	2.06183e-05
ENSG00000115598	IL1RL2	-2.49402	0.0823315	1.9213e-08	1.36177e-07
ENSG00000165029	ABCA1	-2.48594	7.72142	4.83005e-12	2.39217e-10
ENSG00000266677	RP11-258F1.1	-2.48145	0.856492	1.56468e-10	2.92861e-09
ENSG00000262202	SNORD3D	-2.46935	1.58816	1.39961e-13	3.55302e-11
ENSG00000179588	ZFPM1	-2.46857	0.64319	3.42181e-09	3.30509e-08
ENSG00000136717	BIN1	-2.44862	2.61449	5.91513e-09	5.15859e-08
ENSG00000137936	BCAR3	-2.42954	3.27181	1.25357e-08	9.57474e-08
ENSG00000224298	AC069363.1	-2.42824	0.0746052	6.04069e-09	5.24293e-08
ENSG00000101665	SMAD7	-2.42423	4.18595	2.03666e-10	3.56785e-09
ENSG00000269089	AP003733.1	-2.41103	-0.0914017	1.46797e-09	1.6746e-08
ENSG00000109099	PMP22	-2.40926	1.95266	5.09276e-07	2.29814e-06
ENSG00000250588	IQCJ-SCHIP1	-2.35618	1.46886	7.91707e-06	2.60618e-05
ENSG00000100628	ASB2	-2.3227	0.548677	1.39957e-09	1.61031e-08
ENSG00000112149	CD83	-2.32024	7.21858	2.33774e-11	7.14079e-10
ENSG00000152689	RASGRP3	-2.31579	2.25806	1.78396e-07	9.16736e-07
ENSG00000108179	PPIF	-2.31233	5.84402	9.62077e-12	3.84671e-10
ENSG00000164542	KIAA0895	-2.30893	1.048	1.80443e-08	1.29341e-07
ENSG00000171604	CXXC5	-2.29996	4.82511	1.86384e-13	3.92843e-11
ENSG00000215267	AKR1C7P	-2.29988	-0.215696	4.33351e-13	5.73118e-11
ENSG00000213085	CCDC19	-2.2953	1.91112	4.78968e-10	6.90346e-09
ENSG00000099194	SCD	-2.29292	1.98558	9.57778e-10	1.19202e-08
ENSG00000270069	RP6-99M1.2	-2.28248	4.44587	2.51995e-07	1.24395e-06
ENSG00000172738	TMEM217	-2.28218	0.304662	3.04133e-08	2.00891e-07
ENSG00000154640	BTG3	-2.27166	3.09062	7.59925e-11	1.64495e-09
ENSG00000132661	NXT1	-2.26282	1.72914	1.01276e-08	8.03995e-08
ENSG00000185022	MAFF	-2.25554	2.29152	8.75184e-09	7.12641e-08
ENSG00000173848	NET1	-2.25458	3.23027	1.06996e-09	1.30731e-08
ENSG00000110436	SLC1A2	-2.24027	1.39635	1.0659e-06	4.41587e-06
ENSG00000118985	ELL2	-2.23353	6.74966	2.50842e-13	4.59612e-11
ENSG00000175197	DDIT3	-2.23151	2.52802	2.25308e-10	3.84621e-09
ENSG00000095397	DFNB31	-2.22825	2.37675	3.8252e-06	1.36323e-05
ENSG00000123358	NR4A1	-2.22636	4.02344	2.23489e-09	2.3187e-08
ENSG00000168734	PKIG	-2.21431	0.891839	1.2721e-06	5.14786e-06
ENSG00000005379	BZRAP1	-2.20658	3.18163	6.03612e-09	5.24293e-08
ENSG00000128512	DOCK4	-2.19805	7.4036	5.29804e-10	7.49258e-09
ENSG00000158050	DUSP2	-2.19546	1.55306	1.93779e-06	7.45566e-06
ENSG00000073150	PANX2	-2.19033	0.724333	1.9912e-08	1.39895e-07
ENSG00000135094	SDS	-2.17171	1.41704	3.18235e-09	3.10369e-08
ENSG00000265185	SNORD3B-1	-2.15433	0.724827	5.80973e-09	5.0814e-08
ENSG00000115738	ID2	-2.14639	5.45229	1.31463e-14	1.31847e-11
ENSG00000244242	IFITM10	-2.13946	3.43345	3.46002e-07	1.63364e-06
ENSG00000130844	ZNF331	-2.134	5.00139	3.27131e-09	3.17758e-08
ENSG00000196839	ADA	-2.13374	1.97418	4.53966e-09	4.13587e-08
ENSG00000130340	SNX9	-2.11707	6.82843	1.03393e-12	9.7214e-11
ENSG00000125775	SDCBP2	-2.11462	0.350969	2.27168e-11	6.96446e-10
ENSG00000215704	CELA2B	-2.11211	1.37116	7.78271e-09	6.49549e-08
ENSG00000260006	RP11-469M7.1	-2.09462	3.71722	6.96388e-10	9.25901e-09
ENSG00000007350	TKTL1	-2.08643	0.213313	5.37274e-07	2.4114e-06
ENSG00000161509	GRIN2C	-2.08475	2.67541	6.13608e-10	8.34438e-09
ENSG00000137834	SMAD6	-2.08368	1.83508	3.28535e-07	1.56158e-06
ENSG00000117143	UAP1	-2.07975	3.83055	7.02141e-13	7.76261e-11
ENSG00000188042	ARL4C	-2.07829	4.04071	1.86983e-06	7.22652e-06
ENSG00000175556	LONRF3	-2.07816	5.42353	2.69191e-10	4.42585e-09
ENSG00000183570	PCBP3	-2.07511	2.67293	7.08517e-11	1.55887e-09
ENSG00000198369	SPRED2	-2.07047	4.89178	2.90904e-11	8.12304e-10
ENSG00000006327	TNFRSF12A	-2.06848	0.224514	2.75321e-07	1.33555e-06
ENSG00000169155	ZBTB43	-2.0626	6.13497	1.96564e-13	3.94275e-11
ENSG00000174871	CNIH2	-2.05748	1.1332	6.44682e-10	8.65932e-09
ENSG00000114270	COL7A1	-2.0558	0.309459	1.09927e-07	6.00807e-07
ENSG00000234261	RP11-146I2.1	-2.05438	-0.0234391	1.67552e-06	6.56622e-06
ENSG00000170779	CDCA4	-2.04933	2.24705	2.38872e-10	4.03201e-09
ENSG00000160223	ICOSLG	-2.04174	3.5996	3.4519e-09	3.32615e-08
ENSG00000160789	LMNA	-2.04051	4.35558	1.49226e-08	1.10383e-07
ENSG00000113657	DPYSL3	-2.03704	0.349029	3.92561e-05	0.000110428
ENSG00000110047	EHD1	-2.03059	5.54045	1.89192e-10	3.38324e-09
ENSG00000079308	TNS1	-2.0292	4.35428	2.86711e-09	2.84866e-08
ENSG00000120254	MTHFD1L	-2.02629	3.8601	7.21747e-07	3.11334e-06
ENSG00000234883	MIR155HG	-2.02183	0.320549	1.95885e-06	7.51746e-06
ENSG00000134107	BHLHE40	-2.01403	6.79017	1.02411e-10	2.06451e-09
ENSG00000008056	SYN1	-2.01233	0.928374	2.59252e-07	1.27351e-06
ENSG00000179029	TMEM107	-2.00538	4.431	8.41096e-09	6.8908e-08
ENSG00000011422	PLAUR	-1.99358	7.52384	3.52244e-11	9.44154e-10
ENSG00000137331	IER3	-1.99343	3.26496	4.14974e-09	3.8417e-08
ENSG00000140104	C14orf79	-1.98303	1.65738	4.95503e-09	4.45361e-08
ENSG00000272146	RP11-755B10.4	-1.98063	0.507776	2.37227e-11	7.1915e-10
ENSG00000271614	LINC00936	-1.97604	3.231	2.09805e-09	2.21104e-08
ENSG00000258413	RP11-665C16.6	-1.97471	0.1517	2.71785e-07	1.32353e-06
ENSG00000146072	TNFRSF21	-1.97183	2.85224	0.000132616	0.000328944
ENSG00000265100	RP11-147L13.2	-1.97156	-0.0443535	4.68039e-10	6.77626e-09
ENSG00000122711	SPINK4	-1.96909	1.91135	3.92897e-08	2.48738e-07
ENSG00000231721	LINC-PINT	-1.95833	8.5752	6.71425e-14	2.18395e-11
ENSG00000163697	APBB2	-1.95329	2.50607	0.000267097	0.000618414
ENSG00000144655	CSRNP1	-1.94984	6.15255	1.56728e-11	5.31329e-10
ENSG00000270103	RNU11	-1.94719	1.93562	5.24003e-11	1.24879e-09
ENSG00000070814	TCOF1	-1.94002	7.20495	2.84329e-11	8.05153e-10
ENSG00000136379	ABHD17C	-1.93212	2.24509	2.64395e-06	9.80885e-06
ENSG00000107968	MAP3K8	-1.92975	6.71629	6.24307e-12	2.79313e-10
ENSG00000269220	LINC00528	-1.92186	1.43814	2.70083e-11	7.75764e-10
ENSG00000260060	RP11-388M20.1	-1.91906	0.230951	5.0946e-09	4.55524e-08
ENSG00000172175	MALT1	-1.9181	0.916436	1.31747e-09	1.53492e-08
ENSG00000263934	SNORD3A	-1.91698	2.12664	5.19866e-11	1.24421e-09
ENSG00000066923	STAG3	-1.91446	-0.0856591	1.00064e-09	1.24151e-08
ENSG00000137801	THBS1	-1.91437	6.06291	0.00077183	0.00162879
ENSG00000099860	GADD45B	-1.90485	3.96655	3.54771e-13	5.25959e-11
ENSG00000104804	TULP2	-1.90402	2.4072	1.10816e-09	1.34987e-08
ENSG00000252061	RNU6-415P	-1.89368	-0.0055479	2.64412e-10	4.35917e-09
ENSG00000164877	MICALL2	-1.88813	0.416253	1.07597e-09	1.31332e-08
ENSG00000100906	NFKBIA	-1.88626	7.55276	1.78416e-10	3.22892e-09
ENSG00000165030	NFIL3	-1.88415	5.96034	2.34679e-11	7.15029e-10
ENSG00000141232	TOB1	-1.88162	5.49238	3.26808e-14	1.63881e-11
ENSG00000182310	SPACA6P	-1.88094	1.12736	2.8685e-08	1.91472e-07
ENSG00000232956	SNHG15	-1.87961	3.74741	2.96086e-10	4.73856e-09
ENSG00000147454	SLC25A37	-1.8779	6.4862	4.9423e-12	2.42183e-10
ENSG00000059804	SLC2A3	-1.86238	7.49143	3.75818e-11	9.8837e-10
ENSG00000134531	EMP1	-1.86159	3.59576	2.50761e-07	1.23888e-06
ENSG00000229424	AC007349.4	-1.86139	-0.283418	9.03389e-08	5.08764e-07
ENSG00000184557	SOCS3	-1.85931	4.52767	1.01683e-08	8.05632e-08
ENSG00000199347	RNU5E-1	-1.85644	1.70439	1.21656e-10	2.3577e-09
ENSG00000119986	AVPI1	-1.85236	2.25093	1.11834e-08	8.70887e-08
ENSG00000059915	PSD	-1.85179	2.35067	9.46033e-08	5.29522e-07
ENSG00000087074	PPP1R15A	-1.84974	5.88114	7.40333e-14	2.22815e-11
ENSG00000100068	LRP5L	-1.84685	4.40192	1.36865e-12	1.1172e-10
ENSG00000153207	AHCTF1	-1.84405	7.50688	4.87122e-14	1.7151e-11
ENSG00000269620	AL590560.1	-1.84304	0.238193	6.25158e-10	8.48228e-09
ENSG00000196923	PDLIM7	-1.83884	3.93378	1.4256e-11	4.9444e-10
ENSG00000116016	EPAS1	-1.83499	2.74814	6.85159e-08	3.98352e-07
ENSG00000186642	PDE2A	-1.8272	3.25798	6.33572e-08	3.72863e-07
ENSG00000270022	RNU12	-1.82678	1.70935	9.70408e-08	5.40334e-07
ENSG00000117394	SLC2A1	-1.82418	1.79116	6.67373e-07	2.90482e-06
ENSG00000253111	RP11-136O12.2	-1.81962	-0.353462	3.29204e-05	9.40639e-05
ENSG00000116604	MEF2D	-1.81674	7.38497	1.09396e-14	1.19689e-11
ENSG00000151014	CCRN4L	-1.81334	3.92304	7.54986e-11	1.64012e-09
ENSG00000249240	AC069368.3	-1.80991	5.96549	2.79658e-11	7.97556e-10
ENSG00000144476	ACKR3	-1.80085	0.354773	0.000232137	0.000545126
ENSG00000163874	ZC3H12A	-1.80038	3.19144	1.88579e-08	1.34293e-07
ENSG00000146535	GNA12	-1.794	5.52564	1.18083e-11	4.41346e-10
ENSG00000229644	NAMPTL	-1.79147	4.41082	1.66379e-07	8.63462e-07
ENSG00000132881	RSG1	-1.79067	-0.4584	1.16625e-06	4.77083e-06
ENSG00000168036	CTNNB1	-1.78883	8.43945	4.70868e-13	5.90302e-11
ENSG00000197019	SERTAD1	-1.78693	2.70242	3.21365e-12	1.8488e-10
ENSG00000124145	SDC4	-1.78688	2.13913	2.72884e-07	1.32693e-06
ENSG00000183019	C19orf59	-1.78381	1.57038	1.77696e-07	9.1353e-07
ENSG00000100036	SLC35E4	-1.78259	1.37232	8.15607e-07	3.46972e-06
ENSG00000255663	RP11-212D19.4	-1.78154	2.57483	5.9283e-08	3.5408e-07
ENSG00000114107	CEP70	-1.77944	0.882414	1.04629e-07	5.7498e-07
ENSG00000090924	PLEKHG2	-1.77512	4.5419	4.80497e-11	1.19341e-09
ENSG00000136634	IL10	-1.76814	-0.0630393	7.00995e-06	2.34216e-05
ENSG00000069956	MAPK6	-1.76545	5.75971	3.51056e-11	9.4307e-10
ENSG00000155090	KLF10	-1.76483	6.92701	1.89322e-13	3.92843e-11
ENSG00000058091	CDK14	-1.76247	7.42317	4.59749e-13	5.82429e-11
ENSG00000155252	PI4K2A	-1.75919	3.9124	4.65711e-10	6.76096e-09
ENSG00000198900	TOP1	-1.759	7.90968	4.56773e-13	5.82429e-11
ENSG00000258082	RP11-443B7.3	-1.75664	0.188661	6.73298e-06	2.25966e-05
ENSG00000183628	DGCR6	-1.75632	0.431386	1.03157e-09	1.27072e-08
ENSG00000103966	EHD4	-1.75516	6.35175	7.40556e-14	2.22815e-11
ENSG00000179361	ARID3B	-1.75258	6.45099	5.60918e-13	6.68381e-11
ENSG00000172985	SH3RF3	-1.7514	5.06775	1.62825e-07	8.47944e-07
ENSG00000164855	TMEM184A	-1.75011	-0.00571511	6.17376e-07	2.70974e-06
ENSG00000177706	FAM20C	-1.74834	4.32563	1.14833e-10	2.2582e-09
ENSG00000176641	RNF152	-1.74731	1.60831	0.000202979	0.000481921
ENSG00000184588	PDE4B	-1.73693	7.10492	2.91583e-11	8.12314e-10
ENSG00000178726	THBD	-1.72976	4.17242	2.05805e-05	6.18134e-05
ENSG00000168421	RHOH	-1.72877	1.18038	2.82077e-05	8.18813e-05
ENSG00000131669	NINJ1	-1.72748	5.80522	2.85623e-12	1.75052e-10
ENSG00000268355	AC006129.1	-1.72745	0.00109386	8.91518e-08	5.0302e-07
ENSG00000205189	ZBTB10	-1.72291	4.41142	4.41577e-13	5.7765e-11
ENSG00000165233	C9orf89	-1.72138	6.01908	3.03629e-12	1.817e-10
ENSG00000077782	FGFR1	-1.7152	1.71906	8.73916e-07	3.69947e-06
ENSG00000231856	RP11-327P2.5	-1.71501	0.753736	7.896e-09	6.56273e-08
ENSG00000172771	EFCAB12	-1.71341	0.419508	2.96723e-06	1.08477e-05
ENSG00000008083	JARID2	-1.71091	9.97129	3.22519e-12	1.8488e-10
ENSG00000263884	RP11-705O1.8	-1.71078	0.466638	2.2789e-08	1.56217e-07
ENSG00000078269	SYNJ2	-1.71001	3.56548	1.79227e-09	1.96627e-08
ENSG00000196843	ARID5A	-1.7077	4.5665	6.83538e-12	2.95514e-10
ENSG00000249069	LINC01033	-1.69719	0.68988	2.73623e-06	1.0101e-05
ENSG00000174945	AMZ1	-1.69712	1.71809	1.15675e-07	6.26869e-07
ENSG00000134539	KLRD1	-1.69348	1.59343	6.74981e-05	0.000179206
ENSG00000137309	HMGA1	-1.6933	5.17649	2.38838e-12	1.56113e-10
ENSG00000007944	MYLIP	-1.69093	6.4936	3.10367e-15	7.79467e-12
ENSG00000251230	RP11-701P16.5	-1.68801	1.07026	0.000196076	0.000467376
ENSG00000138448	ITGAV	-1.68182	4.54225	5.68167e-09	4.98389e-08
ENSG00000123983	ACSL3	-1.6792	6.70863	4.78926e-14	1.7151e-11
ENSG00000137449	CPEB2	-1.6781	0.336318	3.886e-15	7.79467e-12
ENSG00000047634	SCML1	-1.67725	2.99042	2.76764e-11	7.91176e-10
ENSG00000126368	NR1D1	-1.67449	1.7255	9.75788e-07	4.0734e-06
ENSG00000259712	CTD-2184D3.5	-1.67442	1.05146	2.12278e-08	1.4776e-07
ENSG00000054967	RELT	-1.66924	6.27287	8.36944e-13	8.32448e-11
ENSG00000198901	PRC1	-1.66348	0.364686	1.62783e-09	1.81397e-08
ENSG00000140332	TLE3	-1.6605	7.73077	4.75926e-13	5.90492e-11
ENSG00000139725	RHOF	-1.6604	1.1276	1.26104e-09	1.48936e-08
ENSG00000229951	AC104695.3	-1.66003	-0.109354	2.70508e-08	1.81672e-07
ENSG00000053524	MCF2L2	-1.65962	0.72847	6.4997e-06	2.18992e-05
ENSG00000137267	TUBB2A	-1.65553	0.618676	2.82352e-08	1.88596e-07
ENSG00000126524	SBDS	-1.65293	4.35215	1.589e-12	1.19741e-10
ENSG00000198805	PNP	-1.6513	4.63595	1.29365e-09	1.5145e-08
ENSG00000020633	RUNX3	-1.64819	5.95008	2.08414e-11	6.53194e-10
ENSG00000230943	RP11-367G18.1	-1.64284	0.908489	0.000215805	0.000510459
ENSG00000002587	HS3ST1	-1.64005	1.1273	5.8599e-06	1.99445e-05
ENSG00000163376	KBTBD8	-1.63833	2.52425	3.03209e-08	2.00391e-07
ENSG00000075426	FOSL2	-1.63698	8.00694	1.23593e-12	1.03294e-10
ENSG00000183696	UPP1	-1.63425	6.72289	4.27414e-10	6.3427e-09
ENSG00000272198	RP11-309G3.3	-1.62853	0.99354	1.45109e-08	1.07882e-07
ENSG00000164211	STARD4	-1.62723	3.60668	6.08142e-08	3.6161e-07
ENSG00000166949	SMAD3	-1.62666	8.04343	6.87526e-12	2.95514e-10
ENSG00000173846	PLK3	-1.61728	3.56551	1.0788e-07	5.91768e-07
ENSG00000100652	SLC10A1	-1.61347	2.74728	3.82919e-08	2.4306e-07
ENSG00000101384	JAG1	-1.61336	4.28147	1.93263e-11	6.15323e-10
ENSG00000249786	EAF1-AS1	-1.61084	0.602715	1.2478e-06	5.06828e-06
ENSG00000086666	ZFAND6	-1.60286	7.83142	4.60122e-12	2.30732e-10
ENSG00000174010	KLHL15	-1.59973	5.41198	3.11489e-14	1.63881e-11
ENSG00000228022	HCG20	-1.59674	-0.0339695	4.79595e-05	0.00013199
ENSG00000143851	PTPN7	-1.59542	3.15371	5.0275e-09	4.50193e-08
ENSG00000156398	SFXN2	-1.59415	0.922133	8.02469e-07	3.41866e-06
ENSG00000122644	ARL4A	-1.59197	3.51273	1.47817e-08	1.09593e-07
ENSG00000234636	MED14-AS1	-1.59103	0.754171	1.06149e-08	8.36059e-08
ENSG00000225690	TREML5P	-1.59082	0.595259	1.3368e-05	4.18969e-05
ENSG00000167378	IRGQ	-1.59075	0.941393	1.30739e-06	5.27469e-06
ENSG00000126351	THRA	-1.58989	3.83134	3.454e-10	5.3685e-09
ENSG00000198355	PIM3	-1.58924	3.88194	3.61637e-08	2.32008e-07
ENSG00000204590	GNL1	-1.58914	4.06571	1.63232e-09	1.81729e-08
ENSG00000112511	PHF1	-1.58259	3.82068	1.57091e-09	1.76526e-08
ENSG00000143622	RIT1	-1.58155	6.06828	2.39975e-12	1.56113e-10
ENSG00000173926	MARCH3	-1.57949	4.82388	2.61934e-09	2.63137e-08
ENSG00000183508	FAM46C	-1.57444	0.276292	2.44535e-05	7.20613e-05
ENSG00000239911	PRKAG2-AS1	-1.57419	1.48123	2.75929e-07	1.33742e-06
ENSG00000262074	SNORD3B-2	-1.57366	1.60348	0.000151539	0.000371289
ENSG00000150093	ITGB1	-1.57113	7.59459	9.13933e-15	1.19689e-11
ENSG00000110721	CHKA	-1.57018	6.64285	1.37389e-11	4.93652e-10
ENSG00000176170	SPHK1	-1.56967	1.20102	1.64838e-07	8.56944e-07
ENSG00000172071	EIF2AK3	-1.56926	5.39635	2.23695e-12	1.51246e-10
ENSG00000115594	IL1R1	-1.56912	2.97481	3.1793e-05	9.11671e-05
ENSG00000100644	HIF1A	-1.56758	6.71561	8.80387e-12	3.61411e-10
ENSG00000261796	ISY1-RAB43	-1.5669	0.603371	2.80502e-08	1.87547e-07
ENSG00000114126	TFDP2	-1.55987	4.612	2.57142e-11	7.54329e-10
ENSG00000101445	PPP1R16B	-1.55526	4.10127	1.79966e-05	5.46943e-05
ENSG00000254667	AP000783.1	-1.55472	1.11701	1.19557e-09	1.43456e-08
ENSG00000225648	SBDSP1	-1.5516	2.89211	6.83874e-13	7.76261e-11
ENSG00000139890	REM2	-1.55103	0.196154	7.13703e-07	3.08196e-06
ENSG00000165424	ZCCHC24	-1.5464	3.84349	5.96884e-11	1.37463e-09
ENSG00000183655	KLHL25	-1.54618	0.468368	4.01323e-07	1.86412e-06
ENSG00000259529	RP11-468E2.4	-1.54233	2.61656	1.80932e-08	1.29614e-07
ENSG00000163624	CDS1	-1.54194	1.91405	1.82795e-05	5.5456e-05
ENSG00000112033	PPARD	-1.54002	7.19873	9.06019e-11	1.87353e-09
ENSG00000162783	IER5	-1.53946	4.39461	5.12073e-12	2.46512e-10
ENSG00000110046	ATG2A	-1.53913	4.28879	4.02804e-10	6.03705e-09
ENSG00000135299	ANKRD6	-1.53844	3.86114	9.21803e-09	7.44426e-08
ENSG00000116260	QSOX1	-1.53841	6.96592	3.16145e-12	1.84699e-10
ENSG00000139354	GAS2L3	-1.53802	3.78833	9.20921e-11	1.89458e-09
ENSG00000146904	EPHA1	-1.53139	3.24547	1.02171e-08	8.08437e-08
ENSG00000235016	RP11-493K19.3	-1.53118	2.59281	2.7113e-07	1.32107e-06
ENSG00000136732	GYPC	-1.53032	4.50666	1.77689e-10	3.22548e-09
ENSG00000055483	USP36	-1.52847	6.04155	2.29486e-12	1.53437e-10
ENSG00000185477	GPRIN3	-1.52803	6.49088	6.32201e-08	3.72238e-07
ENSG00000073792	IGF2BP2	-1.52247	5.83325	1.38677e-12	1.12012e-10
ENSG00000156711	MAPK13	-1.51964	1.54419	9.70671e-08	5.40334e-07
ENSG00000138166	DUSP5	-1.51813	3.69204	6.37182e-09	5.48533e-08
ENSG00000132170	PPARG	-1.51786	3.23998	1.66472e-05	5.09017e-05
ENSG00000161714	PLCD3	-1.50652	1.83058	5.0834e-07	2.29478e-06
ENSG00000181045	SLC26A11	-1.50457	3.77758	7.28027e-08	4.20231e-07
ENSG00000153066	TXNDC11	-1.50307	7.32059	8.09721e-13	8.22601e-11
ENSG00000258740	RP11-293M10.1	-1.50162	2.82601	7.49731e-06	2.48499e-05
ENSG00000119660	RP11-293M10.4	-1.50093	-0.0215484	9.01638e-06	2.93355e-05
ENSG00000138640	FAM13A	1.50027	6.45653	8.51447e-11	1.80091e-09
ENSG00000120053	GOT1	1.50061	1.2517	2.31914e-07	1.15621e-06
ENSG00000172954	LCLAT1	1.50219	4.00809	3.51223e-09	3.36174e-08
ENSG00000233396	RP11-458D21.1	1.5028	0.0530458	2.15902e-06	8.17102e-06
ENSG00000064763	FAR2	1.50382	5.96167	2.80552e-09	2.79507e-08
ENSG00000184465	WDR27	1.50396	3.44442	2.68136e-08	1.80482e-07
ENSG00000242324	RP4-576H24.2	1.50402	2.97483	1.03394e-09	1.27233e-08
ENSG00000261824	LINC00662	1.50445	3.19761	9.38378e-08	5.26498e-07
ENSG00000214870	AC004540.5	1.50703	0.882666	2.50293e-05	7.3542e-05
ENSG00000198642	KLHL9	1.50808	3.77584	3.12056e-12	1.84098e-10
ENSG00000070785	EIF2B3	1.50808	4.25578	1.90423e-10	3.39518e-09
ENSG00000205765	C5orf51	1.50811	4.57706	3.72216e-10	5.65608e-09
ENSG00000121988	ZRANB3	1.50838	3.58138	2.23632e-11	6.9188e-10
ENSG00000173868	PHOSPHO1	1.50901	3.42783	1.44808e-08	1.07778e-07
ENSG00000196981	WDR5B	1.51058	2.00328	9.07766e-09	7.36184e-08
ENSG00000168016	TRANK1	1.51074	5.22864	4.19374e-11	1.06931e-09
ENSG00000250189	RP11-362F19.2	1.51184	1.99086	1.03402e-06	4.29414e-06
ENSG00000167220	HDHD2	1.51229	3.14689	3.0961e-09	3.03433e-08
ENSG00000267586	LINC00907	1.51332	2.12032	2.50756e-05	7.3642e-05
ENSG00000166262	FAM227B	1.51513	-0.140251	8.82378e-06	2.87711e-05
ENSG00000146350	TBC1D32	1.51529	2.79557	1.64083e-08	1.19562e-07
ENSG00000234998	RP11-439A17.10	1.51581	0.218785	4.04793e-06	1.43623e-05
ENSG00000145246	ATP10D	1.51602	5.34373	6.15637e-12	2.76463e-10
ENSG00000132256	TRIM5	1.51609	4.11749	2.34608e-12	1.55138e-10
ENSG00000070269	TMEM260	1.51614	3.85917	2.45491e-09	2.49534e-08
ENSG00000256589	ENPP7P5	1.51649	2.83933	3.84575e-08	2.43983e-07
ENSG00000235954	TTC28-AS1	1.51795	2.63008	2.19378e-09	2.28986e-08
ENSG00000152455	SUV39H2	1.51838	1.46065	1.41303e-07	7.49195e-07
ENSG00000157827	FMNL2	1.51854	4.96866	7.17416e-12	3.05092e-10
ENSG00000020256	ZFP64	1.51869	3.54033	4.14572e-10	6.18263e-09
ENSG00000258644	SYNJ2BP-COX16	1.52021	2.55163	1.30465e-08	9.88133e-08
ENSG00000170430	MGMT	1.52046	4.69811	7.18992e-08	4.15215e-07
ENSG00000272005	RP11-91J19.4	1.52058	0.472268	3.48366e-06	1.25153e-05
ENSG00000196104	SPOCK3	1.52307	1.81067	1.14907e-05	3.66526e-05
ENSG00000179639	FCER1A	1.52308	1.69514	0.000249628	0.00058166
ENSG00000139508	SLC46A3	1.5274	3.59167	7.59942e-11	1.64495e-09
ENSG00000163159	VPS72	1.52747	2.1287	2.7192e-07	1.32353e-06
ENSG00000122986	HVCN1	1.52748	5.34944	1.98342e-10	3.50007e-09
ENSG00000122877	EGR2	1.52867	4.04692	2.14582e-06	8.13129e-06
ENSG00000213876	RPL7AP64	1.52946	1.25143	1.76967e-06	6.87278e-06
ENSG00000145604	SKP2	1.52968	3.34711	4.23812e-09	3.91149e-08
ENSG00000145982	FARS2	1.53027	5.96218	8.20398e-09	6.75803e-08
ENSG00000240710	RP11-430C7.4	1.53216	0.855528	6.13958e-07	2.70056e-06
ENSG00000259133	RP11-1085N6.3	1.53221	1.46168	1.82331e-06	7.05806e-06
ENSG00000182108	DEXI	1.53231	5.54681	3.02178e-09	2.97117e-08
ENSG00000153767	GTF2E1	1.53319	2.63955	1.22136e-12	1.02791e-10
ENSG00000256751	RP11-695J4.2	1.53395	0.932266	9.28647e-07	3.89825e-06
ENSG00000250903	GMDS-AS1	1.53475	5.66739	3.77216e-10	5.72484e-09
ENSG00000145375	SPATA5	1.53535	4.61981	5.38472e-10	7.58841e-09
ENSG00000163864	NMNAT3	1.53536	2.4679	1.70986e-06	6.67907e-06
ENSG00000176102	CSTF3	1.53573	4.49853	2.11366e-12	1.4704e-10
ENSG00000059691	PET112	1.53774	3.23895	1.16723e-11	4.40365e-10
ENSG00000173041	ZNF680	1.53811	2.3967	4.22118e-08	2.64043e-07
ENSG00000151065	DCP1B	1.54016	2.01155	3.82597e-07	1.78402e-06
ENSG00000141219	C17orf80	1.54039	1.28979	8.73527e-09	7.11774e-08
ENSG00000123213	NLN	1.5407	5.13483	2.41342e-10	4.05664e-09
ENSG00000116205	TCEANC2	1.54095	3.33313	3.59029e-09	3.41304e-08
ENSG00000100360	IFT27	1.54099	1.99904	3.49944e-08	2.25943e-07
ENSG00000140022	STON2	1.54193	4.13006	2.76292e-09	2.76178e-08
ENSG00000260766	RP11-226L15.5	1.54294	-0.156584	1.00567e-05	3.24744e-05
ENSG00000196678	ERI2	1.54336	1.65911	7.35288e-07	3.16721e-06
ENSG00000081148	IMPG2	1.54338	1.80346	2.81474e-06	1.03499e-05
ENSG00000227531	RP11-202G18.1	1.54346	0.351541	9.29692e-05	0.000239027
ENSG00000198453	ZNF568	1.54415	1.14603	2.38559e-06	8.93018e-06
ENSG00000136514	RTP4	1.54444	0.542817	1.12962e-07	6.14324e-07
ENSG00000257595	RP3-473L9.4	1.5453	1.44121	1.67954e-06	6.57983e-06
ENSG00000146776	ATXN7L1	1.54549	6.24941	1.80206e-09	1.97341e-08
ENSG00000118997	DNAH7	1.54592	1.25549	8.70049e-06	2.84153e-05
ENSG00000133835	HSD17B4	1.54656	6.05535	5.82976e-12	2.66773e-10
ENSG00000221994	ZNF630	1.54845	1.06773	1.57807e-06	6.22489e-06
ENSG00000119042	SATB2	1.54949	1.93194	1.18839e-06	4.84987e-06
ENSG00000110079	MS4A4A	1.55092	3.18802	7.21178e-09	6.12086e-08
ENSG00000109680	TBC1D19	1.55116	1.57247	3.20016e-07	1.52651e-06
ENSG00000004809	SLC22A16	1.55131	2.56626	0.000100805	0.000256813
ENSG00000198429	ZNF69	1.55212	1.95646	1.47381e-07	7.78971e-07
ENSG00000104983	CCDC61	1.55379	0.196241	7.72375e-07	3.3092e-06
ENSG00000000457	SCYL3	1.5554	3.21538	1.54644e-09	1.74277e-08
ENSG00000150681	RGS18	1.55596	5.9259	1.03648e-14	1.19689e-11
ENSG00000103047	TANGO6	1.55642	4.9898	9.15764e-10	1.15648e-08
ENSG00000164494	PDSS2	1.55736	5.75293	3.61546e-11	9.63516e-10
ENSG00000175575	PAAF1	1.55869	2.30777	8.301e-09	6.82394e-08
ENSG00000119965	C10orf88	1.5597	1.91048	9.27743e-10	1.16671e-08
ENSG00000188352	FOCAD	1.55975	4.5617	4.72334e-09	4.27088e-08
ENSG00000118420	UBE3D	1.56083	2.76025	6.14661e-08	3.64406e-07
ENSG00000267745	RP11-686D22.8	1.56282	0.74593	4.53417e-07	2.07644e-06
ENSG00000157890	MEGF11	1.56358	2.16958	4.90853e-07	2.22753e-06
ENSG00000237272	OR51R1P	1.56386	0.238936	5.92146e-07	2.61618e-06
ENSG00000267041	ZNF850	1.56493	1.95956	3.07967e-06	1.12145e-05
ENSG00000082074	FYB	1.56522	8.31743	7.89162e-11	1.69903e-09
ENSG00000010539	ZNF200	1.56741	0.664697	8.58624e-08	4.86284e-07
ENSG00000258407	RP11-300J18.2	1.56892	2.54498	3.45757e-08	2.23645e-07
ENSG00000149573	MPZL2	1.5691	2.66782	2.98514e-08	1.97723e-07
ENSG00000160229	ZNF66	1.56933	1.80451	5.41445e-10	7.60963e-09
ENSG00000150540	HNMT	1.56999	5.75405	3.59043e-13	5.25959e-11
ENSG00000249859	PVT1	1.57146	5.95081	5.06136e-11	1.23058e-09
ENSG00000204713	TRIM27	1.57161	4.29792	2.88232e-11	8.12304e-10
ENSG00000160818	GPATCH4	1.5725	1.86867	6.95334e-09	5.9392e-08
ENSG00000080819	CPOX	1.57289	2.60688	1.08273e-12	9.75971e-11
ENSG00000216809	RP11-57K17.1	1.57442	-0.137257	1.73471e-06	6.75638e-06
ENSG00000163617	KIAA1407	1.57547	0.70773	8.42662e-08	4.77693e-07
ENSG00000236088	COX10-AS1	1.57572	3.49513	3.49319e-09	3.35252e-08
ENSG00000149474	CSRP2BP	1.57688	2.7482	7.0505e-08	4.08142e-07
ENSG00000180626	ZNF594	1.57758	0.53641	8.01969e-08	4.57426e-07
ENSG00000116990	MYCL	1.57818	4.29694	3.73894e-09	3.5265e-08
ENSG00000095464	PDE6C	1.57831	0.458097	6.79826e-07	2.95049e-06
ENSG00000268861	CTD-2207O23.3	1.57912	2.37299	4.16126e-07	1.92619e-06
ENSG00000149196	C11orf73	1.57913	3.20572	5.04134e-13	6.19108e-11
ENSG00000152359	POC5	1.57919	3.03942	4.46488e-10	6.5527e-09
ENSG00000182600	C2orf82	1.5805	1.15226	2.41827e-06	9.04128e-06
ENSG00000081386	ZNF510	1.58076	1.64223	2.83591e-10	4.60596e-09
ENSG00000154188	ANGPT1	1.58325	3.31138	1.53113e-06	6.06356e-06
ENSG00000119421	NDUFA8	1.58338	2.54352	2.13182e-07	1.07529e-06
ENSG00000155085	AK9	1.58365	3.01869	4.67407e-10	6.77626e-09
ENSG00000160214	RRP1	1.58368	5.24994	1.80908e-10	3.25919e-09
ENSG00000108984	MAP2K6	1.58483	3.93721	1.10374e-08	8.62564e-08
ENSG00000239636	RP4-728D4.2	1.58593	0.759145	9.53316e-07	3.98927e-06
ENSG00000100372	SLC25A17	1.58836	2.97262	8.96203e-09	7.27297e-08
ENSG00000204271	SPIN3	1.58927	1.61797	2.68321e-08	1.80506e-07
ENSG00000169220	RGS14	1.58949	3.38114	3.38056e-10	5.28376e-09
ENSG00000226174	TEX22	1.58956	1.16345	2.64487e-07	1.29605e-06
ENSG00000165675	ENOX2	1.59104	5.60288	8.55886e-11	1.80396e-09
ENSG00000134376	CRB1	1.59113	0.424689	7.82407e-05	0.000204657
ENSG00000267348	CTB-179K24.3	1.59122	1.5654	3.23799e-09	3.1503e-08
ENSG00000114541	FRMD4B	1.59164	6.91634	4.4701e-10	6.5527e-09
ENSG00000171189	GRIK1	1.59261	3.49856	1.98971e-08	1.39895e-07
ENSG00000138686	BBS7	1.59399	2.05925	9.45821e-09	7.58864e-08
ENSG00000251634	RP11-1280N14.3	1.59646	0.718019	5.63462e-09	4.94622e-08
ENSG00000121486	TRMT1L	1.59652	3.77117	9.17683e-10	1.15769e-08
ENSG00000041982	TNC	1.59701	1.87653	5.20965e-06	1.79857e-05
ENSG00000184319	RPL23AP82	1.59787	0.172245	1.65453e-08	1.20171e-07
ENSG00000152683	SLC30A6	1.59855	3.94546	3.23615e-12	1.8488e-10
ENSG00000162777	DENND2D	1.59967	3.39643	7.42826e-10	9.7173e-09
ENSG00000145416	MARCH1	1.59978	7.91529	1.58521e-11	5.34097e-10
ENSG00000133816	MICAL2	1.60067	7.19715	3.74955e-11	9.8837e-10
ENSG00000174776	WDR49	1.60226	5.29808	1.51675e-08	1.11714e-07
ENSG00000254631	RP11-702H23.4	1.6026	2.13149	1.23208e-07	6.6345e-07
ENSG00000164116	GUCY1A3	1.60351	0.280627	0.000160309	0.00039063
ENSG00000198270	TMEM116	1.60633	2.10431	2.92191e-09	2.89664e-08
ENSG00000157168	NRG1	1.60813	5.85892	3.42143e-07	1.61795e-06
ENSG00000096654	ZNF184	1.60922	2.20418	1.93995e-08	1.37095e-07
ENSG00000176749	CDK5R1	1.60926	0.25103	8.09182e-08	4.61103e-07
ENSG00000014138	POLA2	1.60997	3.37924	8.61107e-09	7.02605e-08
ENSG00000269051	CTD-2245F17.3	1.61054	1.52587	1.10675e-07	6.03794e-07
ENSG00000261879	RP11-333E1.1	1.61467	4.89735	3.64155e-12	1.98308e-10
ENSG00000165409	TSHR	1.6172	1.34722	2.27611e-06	8.563e-06
ENSG00000132196	HSD17B7	1.61766	2.01067	5.0263e-09	4.50193e-08
ENSG00000026751	SLAMF7	1.61856	2.85215	2.36814e-07	1.17819e-06
ENSG00000224613	RP11-153F1.1	1.61859	0.687252	4.29134e-06	1.51589e-05
ENSG00000211696	TRGV8	1.61936	-0.109747	1.15407e-06	4.73068e-06
ENSG00000102245	CD40LG	1.62135	0.420117	7.39048e-07	3.18113e-06
ENSG00000224429	LINC00422	1.62196	0.99504	6.2715e-06	2.11956e-05
ENSG00000134152	KATNBL1	1.62335	4.08638	3.15843e-11	8.65871e-10
ENSG00000197056	ZMYM1	1.6238	2.90047	1.00272e-12	9.50212e-11
ENSG00000112367	FIG4	1.62392	5.95813	8.68237e-11	1.81742e-09
ENSG00000135315	KIAA1009	1.62458	3.66494	1.37186e-10	2.6201e-09
ENSG00000185670	ZBTB3	1.62464	0.663018	2.71129e-08	1.81886e-07
ENSG00000245573	BDNF-AS	1.62519	0.654566	7.26507e-06	2.41734e-05
ENSG00000171291	ZNF439	1.6254	1.2946	9.5683e-08	5.33779e-07
ENSG00000154079	C6orf57	1.62569	1.95239	1.49957e-07	7.89472e-07
ENSG00000267106	C19orf82	1.62637	2.35833	9.5302e-08	5.32232e-07
ENSG00000178977	LINC00324	1.62642	2.18658	8.78838e-10	1.11806e-08
ENSG00000055147	FAM114A2	1.62721	2.92493	4.03271e-11	1.03483e-09
ENSG00000134146	DPH6	1.62827	3.31969	1.2124e-09	1.44898e-08
ENSG00000248932	RP11-319G6.1	1.62906	3.2022	3.96703e-09	3.70848e-08
ENSG00000114204	SERPINI2	1.62948	2.44939	6.25129e-06	2.11511e-05
ENSG00000100592	DAAM1	1.63094	4.38103	9.92372e-08	5.51208e-07
ENSG00000168280	KIF5C	1.63138	0.265942	2.721e-05	7.93295e-05
ENSG00000065485	PDIA5	1.63313	2.9809	4.41126e-08	2.73657e-07
ENSG00000106477	CEP41	1.63384	0.658129	6.04476e-07	2.66479e-06
ENSG00000174429	ABRA	1.63429	-0.0715891	6.18734e-06	2.097e-05
ENSG00000146197	SCUBE3	1.63637	2.51232	4.70467e-09	4.2572e-08
ENSG00000198498	TMA16	1.6365	4.11004	2.41598e-12	1.56325e-10
ENSG00000131848	ZSCAN5A	1.63699	2.69263	1.16647e-08	9.03373e-08
ENSG00000187808	SOWAHD	1.63717	0.400972	1.20055e-08	9.23235e-08
ENSG00000238227	C9orf69	1.63721	1.87886	1.65367e-08	1.20171e-07
ENSG00000198771	RCSD1	1.64041	7.82724	1.60609e-12	1.20057e-10
ENSG00000198538	ZNF28	1.64079	2.76879	1.95622e-08	1.37867e-07
ENSG00000135211	TMEM60	1.64089	3.14903	1.08076e-11	4.14235e-10
ENSG00000198857	HSD3BP5	1.64232	1.2303	1.28682e-06	5.20042e-06
ENSG00000149346	SLX4IP	1.64241	5.41399	5.63046e-10	7.81576e-09
ENSG00000147586	MRPS28	1.64453	2.87086	2.95581e-12	1.78759e-10
ENSG00000236469	AC007040.8	1.64462	1.03349	2.27194e-05	6.7463e-05
ENSG00000247199	RP11-373N22.3	1.64467	0.248631	1.69071e-06	6.61069e-06
ENSG00000089127	OAS1	1.64581	2.64286	8.10996e-08	4.617e-07
ENSG00000226124	FTCDNL1	1.646	3.48531	5.28485e-10	7.48273e-09
ENSG00000152217	SETBP1	1.64767	5.2244	1.54641e-12	1.18803e-10
ENSG00000146263	MMS22L	1.6479	3.37408	8.55092e-11	1.80396e-09
ENSG00000231365	RP11-418J17.1	1.64914	3.54911	1.14397e-08	8.88778e-08
ENSG00000173145	NOC3L	1.64953	2.27728	1.44773e-08	1.07778e-07
ENSG00000104356	POP1	1.65049	1.5826	4.55991e-08	2.81573e-07
ENSG00000111962	UST	1.65103	3.43891	1.46522e-08	1.08718e-07
ENSG00000177853	ZNF518A	1.65192	5.85483	2.44088e-13	4.59612e-11
ENSG00000214954	LRRC69	1.65404	2.63514	5.50533e-09	4.86823e-08
ENSG00000258867	LINC01146	1.65405	1.78327	1.13827e-06	4.67546e-06
ENSG00000142856	ITGB3BP	1.65613	2.53212	6.2177e-11	1.40876e-09
ENSG00000183324	C15orf60	1.65713	2.31022	9.09595e-07	3.82761e-06
ENSG00000063127	SLC6A16	1.6573	1.74517	4.75834e-08	2.92027e-07
ENSG00000268205	CTC-444N24.11	1.65776	2.52962	3.05454e-11	8.39301e-10
ENSG00000111261	MANSC1	1.66384	0.237701	3.48923e-08	2.25404e-07
ENSG00000185261	KIAA0825	1.66386	4.48516	6.09793e-07	2.68527e-06
ENSG00000223797	ENTPD3-AS1	1.66538	2.10824	2.37623e-08	1.6212e-07
ENSG00000224934	RP11-441O15.3	1.66662	-0.25183	3.21496e-08	2.11086e-07
ENSG00000152672	CLEC4F	1.6668	0.879787	0.000269048	0.000622213
ENSG00000109911	ELP4	1.66921	3.67548	5.48807e-11	1.29508e-09
ENSG00000248727	CTC-236F12.4	1.67167	2.46635	4.44519e-09	4.07448e-08
ENSG00000233154	RP4-655J12.4	1.67179	1.41895	3.04386e-06	1.10941e-05
ENSG00000197362	ZNF786	1.67455	0.610708	5.07073e-08	3.09307e-07
ENSG00000139324	TMTC3	1.67579	2.80712	1.40504e-10	2.66713e-09
ENSG00000139318	DUSP6	1.67651	7.41262	1.51435e-10	2.86109e-09
ENSG00000063761	ADCK1	1.67825	3.80324	3.47179e-09	3.33463e-08
ENSG00000166436	TRIM66	1.67891	4.01601	9.13148e-10	1.15438e-08
ENSG00000214894	LINC00243	1.68208	0.383703	1.27456e-06	5.15433e-06
ENSG00000067715	SYT1	1.68305	0.748496	0.000321327	0.000732281
ENSG00000147124	ZNF41	1.68319	4.34603	3.92004e-13	5.54179e-11
ENSG00000133706	LARS	1.68379	5.10361	4.03181e-11	1.03483e-09
ENSG00000260281	RP11-329J18.2	1.68475	-0.0959302	5.74998e-08	3.45142e-07
ENSG00000181007	ZFP82	1.68522	0.0631479	1.04371e-08	8.24758e-08
ENSG00000050438	SLC4A8	1.6853	4.19758	9.51501e-10	1.18544e-08
ENSG00000249096	RP11-290F5.1	1.6867	1.80459	5.02828e-06	1.74396e-05
ENSG00000146416	AIG1	1.68698	3.59277	1.94646e-12	1.40273e-10
ENSG00000226281	RP1-80N2.2	1.68918	2.8771	3.3365e-08	2.17759e-07
ENSG00000111215	PRR4	1.68976	3.05597	3.61652e-08	2.32008e-07
ENSG00000122435	TRMT13	1.69002	2.55732	2.91129e-10	4.68414e-09
ENSG00000229715	EEF1DP3	1.69004	6.02223	2.58033e-11	7.54329e-10
ENSG00000179933	C14orf119	1.6911	3.07564	3.69025e-10	5.6175e-09
ENSG00000272093	CTC-365E16.1	1.69463	0.132824	6.87908e-07	2.98126e-06
ENSG00000179978	RP11-1319K7.1	1.69602	4.64742	3.50607e-12	1.9362e-10
ENSG00000179583	CIITA	1.69974	6.97408	9.66847e-12	3.85298e-10
ENSG00000215458	AP001053.11	1.69977	4.15503	3.03876e-09	2.98543e-08
ENSG00000214772	RP11-174G6.1	1.70048	1.70618	6.38733e-08	3.75454e-07
ENSG00000232973	CYP1B1-AS1	1.70055	4.02335	2.02144e-09	2.13967e-08
ENSG00000221926	TRIM16	1.70186	1.5842	2.6755e-08	1.80289e-07
ENSG00000165325	CCDC67	1.70379	2.52807	1.01243e-07	5.59767e-07
ENSG00000196387	ZNF140	1.70434	3.04044	4.88414e-11	1.20441e-09
ENSG00000064933	PMS1	1.70446	3.29636	1.46114e-11	5.04087e-10
ENSG00000111785	RIC8B	1.70944	4.16893	2.59706e-12	1.62482e-10
ENSG00000145348	TBCK	1.70946	5.37667	6.25335e-11	1.41199e-09
ENSG00000253948	RP11-410L14.2	1.70961	1.53731	1.25453e-08	9.57474e-08
ENSG00000133943	C14orf159	1.71043	5.93489	3.96517e-10	5.97256e-09
ENSG00000270024	C8orf44-SGK3	1.71082	1.83532	9.42485e-10	1.17664e-08
ENSG00000138399	FASTKD1	1.71098	3.29746	1.27249e-13	3.32921e-11
ENSG00000180884	ZNF792	1.71102	0.507668	1.15686e-07	6.26869e-07
ENSG00000241058	NSUN6	1.71256	3.14623	8.14568e-11	1.7399e-09
ENSG00000134461	ANKRD16	1.71331	0.1929	8.04429e-08	4.58612e-07
ENSG00000100565	C14orf166B	1.7136	0.731112	1.1561e-06	4.73577e-06
ENSG00000197937	ZNF347	1.71472	1.07418	3.14186e-08	2.06625e-07
ENSG00000225434	RP11-63P12.6	1.71514	3.82418	4.02492e-09	3.74922e-08
ENSG00000145723	GIN1	1.71645	1.54867	9.21934e-09	7.44426e-08
ENSG00000090612	ZNF268	1.71679	1.04674	7.33896e-10	9.64794e-09
ENSG00000237489	LINC00959	1.72116	0.277545	1.00059e-06	4.17116e-06
ENSG00000167637	ZNF283	1.72261	1.92828	1.93487e-10	3.42948e-09
ENSG00000269072	CTD-3187F8.14	1.72436	0.00223352	3.52844e-06	1.26609e-05
ENSG00000083123	BCKDHB	1.72669	2.69875	1.36647e-07	7.27353e-07
ENSG00000198553	KCNRG	1.72715	0.465986	5.52618e-09	4.87473e-08
ENSG00000224812	TMEM72-AS1	1.72784	1.74637	9.1491e-08	5.14049e-07
ENSG00000228512	RP11-281A20.2	1.7287	2.11418	2.11581e-06	8.03272e-06
ENSG00000186047	DLEU7	1.73124	3.09944	0.000197511	0.00047061
ENSG00000090861	AARS	1.73224	2.79113	3.06537e-10	4.86698e-09
ENSG00000171853	TRAPPC12	1.73236	5.48134	5.93253e-12	2.69137e-10
ENSG00000181619	GPR135	1.73315	1.36957	2.98185e-07	1.4326e-06
ENSG00000227925	RP11-191N8.2	1.73419	1.06074	2.68053e-06	9.92317e-06
ENSG00000020129	NCDN	1.73689	2.04575	1.31549e-09	1.5341e-08
ENSG00000114770	ABCC5	1.73826	3.94023	3.4997e-10	5.39986e-09
ENSG00000206530	WDR52	1.73902	2.76665	3.31194e-08	2.16508e-07
ENSG00000124641	MED20	1.74028	2.83653	6.30359e-12	2.80049e-10
ENSG00000250608	RP11-933H2.4	1.74182	3.43572	5.94853e-12	2.69137e-10
ENSG00000205318	GCNT6	1.74247	0.301494	1.17288e-06	4.79471e-06
ENSG00000152749	GPR180	1.74319	1.70236	4.37365e-08	2.71604e-07
ENSG00000183765	CHEK2	1.74648	2.13056	4.63494e-08	2.85474e-07
ENSG00000168807	SNTB2	1.74724	2.01093	1.68231e-08	1.21894e-07
ENSG00000256150	RP11-885B4.1	1.74743	0.654409	1.04545e-07	5.74781e-07
ENSG00000213203	GIMAP1	1.74762	4.34435	9.57572e-09	7.65829e-08
ENSG00000242082	RP1-90G24.10	1.74924	0.284053	2.12538e-05	6.36292e-05
ENSG00000186073	C15orf41	1.74993	2.34693	1.54103e-07	8.08472e-07
ENSG00000107779	BMPR1A	1.75042	1.42064	2.89628e-07	1.3965e-06
ENSG00000171984	C20orf196	1.75128	3.86304	1.16943e-08	9.04502e-08
ENSG00000164414	SLC35A1	1.75231	2.45521	2.40641e-11	7.25614e-10
ENSG00000138413	IDH1	1.75258	4.5388	4.99555e-11	1.2195e-09
ENSG00000162994	CLHC1	1.7529	1.7563	2.71965e-07	1.32353e-06
ENSG00000120647	CCDC77	1.75502	2.91883	3.93277e-10	5.93863e-09
ENSG00000134297	PLEKHA8P1	1.75758	1.62569	1.0019e-08	7.96952e-08
ENSG00000154743	TSEN2	1.76109	1.51374	6.53425e-08	3.83048e-07
ENSG00000154330	PGM5	1.76218	2.26871	5.49998e-06	1.88636e-05
ENSG00000152147	GEMIN6	1.7644	1.20992	9.20086e-10	1.1595e-08
ENSG00000183309	ZNF623	1.76481	2.82445	3.99558e-10	6.00256e-09
ENSG00000137992	DBT	1.76484	3.65937	5.20129e-12	2.49392e-10
ENSG00000257759	RP11-486O13.4	1.76552	0.910817	1.14863e-08	8.90706e-08
ENSG00000130997	POLN	1.76571	1.91448	3.3107e-08	2.16508e-07
ENSG00000119640	ACYP1	1.768	1.14246	4.49084e-08	2.78021e-07
ENSG00000160953	MUM1	1.76841	1.47128	1.4403e-10	2.72977e-09
ENSG00000250312	ZNF718	1.77107	3.1222	5.36606e-10	7.57987e-09
ENSG00000134504	KCTD1	1.77214	1.16917	5.62037e-08	3.38544e-07
ENSG00000241549	GUSBP2	1.77401	0.395322	1.61033e-10	2.98619e-09
ENSG00000159917	ZNF235	1.77505	2.89952	1.72836e-11	5.60669e-10
ENSG00000155974	GRIP1	1.77698	1.77382	1.3197e-06	5.31367e-06
ENSG00000237484	AP000476.1	1.77767	0.802961	7.36768e-08	4.24868e-07
ENSG00000150756	FAM173B	1.77818	2.28338	1.26533e-08	9.64312e-08
ENSG00000142207	URB1	1.77945	2.89199	8.10869e-09	6.70248e-08
ENSG00000101040	ZMYND8	1.77958	5.18734	3.98403e-11	1.03114e-09
ENSG00000134061	CD180	1.7823	4.01033	1.31187e-08	9.92355e-08
ENSG00000112578	BYSL	1.78231	1.66766	2.66562e-07	1.30515e-06
ENSG00000197296	FITM2	1.78281	0.767458	1.34953e-09	1.56647e-08
ENSG00000240057	RP11-572M11.4	1.78481	0.592789	3.67014e-08	2.342e-07
ENSG00000169519	METTL15	1.78723	4.49348	2.39415e-10	4.03553e-09
ENSG00000260392	RP11-1129I3.1	1.78857	-0.117164	1.64094e-06	6.45381e-06
ENSG00000175857	GAPT	1.78924	4.51509	1.68335e-11	5.52019e-10
ENSG00000197506	SLC28A3	1.7909	0.502264	2.54506e-07	1.25378e-06
ENSG00000142794	NBPF3	1.79179	1.00341	4.82294e-06	1.68153e-05
ENSG00000040341	STAU2	1.79378	4.84633	4.98752e-12	2.42183e-10
ENSG00000258234	RP11-370I10.2	1.79389	3.36835	6.821e-08	3.97298e-07
ENSG00000106258	CYP3A5	1.79469	2.38979	1.69405e-09	1.87388e-08
ENSG00000170854	MINA	1.79631	3.25561	3.41747e-08	2.21482e-07
ENSG00000105784	RUNDC3B	1.79785	1.42197	3.09277e-06	1.12588e-05
ENSG00000123415	SMUG1	1.79893	1.85866	2.3042e-08	1.57742e-07
ENSG00000114346	ECT2	1.80605	2.89793	2.51437e-09	2.53863e-08
ENSG00000018699	TTC27	1.81014	3.79659	1.1987e-09	1.43689e-08
ENSG00000143452	HORMAD1	1.81047	2.38198	1.51974e-10	2.86679e-09
ENSG00000248429	RP11-597D13.9	1.8135	4.12942	7.68706e-08	4.41383e-07
ENSG00000263766	RP11-580I16.2	1.81922	1.94316	5.58979e-09	4.91252e-08
ENSG00000048342	CC2D2A	1.81956	6.16088	2.11483e-11	6.59378e-10
ENSG00000142065	ZFP14	1.81962	2.70015	8.89329e-11	1.85174e-09
ENSG00000112232	KHDRBS2	1.82142	3.33615	1.71292e-08	1.23814e-07
ENSG00000106608	URGCP	1.8243	0.434619	1.34654e-08	1.01221e-07
ENSG00000227124	ZNF717	1.82455	2.90625	1.93899e-08	1.37095e-07
ENSG00000183978	COA3	1.82508	1.59183	7.45534e-10	9.74214e-09
ENSG00000125846	ZNF133	1.82529	2.14992	1.55079e-08	1.13734e-07
ENSG00000229956	ZRANB2-AS2	1.82731	0.479653	1.44746e-06	5.76827e-06
ENSG00000166263	STXBP4	1.82736	2.30009	6.08363e-09	5.27116e-08
ENSG00000227355	RP11-162D16.2	1.83108	0.783646	7.07147e-08	4.0916e-07
ENSG00000206053	HN1L	1.83211	1.51686	4.06343e-08	2.55905e-07
ENSG00000182646	FAM156A	1.8323	0.970094	9.50845e-07	3.98032e-06
ENSG00000171094	ALK	1.83376	2.98844	1.68708e-09	1.86961e-08
ENSG00000113763	UNC5A	1.83417	1.15783	1.23403e-07	6.64204e-07
ENSG00000156958	GALK2	1.83454	4.72662	3.8272e-11	1.00131e-09
ENSG00000162836	ACP6	1.83641	0.885096	1.10923e-06	4.57334e-06
ENSG00000249348	UGDH-AS1	1.83664	0.756862	1.12909e-07	6.14314e-07
ENSG00000258608	DNAJC19P9	1.8415	1.83921	3.65398e-10	5.60199e-09
ENSG00000161048	NAPEPLD	1.84389	2.8159	5.89529e-11	1.3618e-09
ENSG00000249898	CTD-2541M15.1	1.84396	2.13364	3.49368e-10	5.39986e-09
ENSG00000000460	C1orf112	1.84402	2.80242	5.80986e-10	7.99105e-09
ENSG00000077092	RARB	1.84404	0.988909	1.10089e-07	6.01286e-07
ENSG00000255760	RP11-428G5.5	1.84611	0.00325625	1.65533e-06	6.50407e-06
ENSG00000196922	ZNF252P	1.84702	3.0236	6.15373e-11	1.4e-09
ENSG00000257239	RP11-630C16.2	1.84845	1.48802	1.54005e-05	4.74878e-05
ENSG00000120738	EGR1	1.85282	6.78312	3.06684e-07	1.4705e-06
ENSG00000260539	RP11-252A24.7	1.85607	3.47725	3.67997e-10	5.6175e-09
ENSG00000247572	CKMT2-AS1	1.85829	1.55504	1.99942e-07	1.01618e-06
ENSG00000158714	SLAMF8	1.86363	0.549418	2.91251e-07	1.40264e-06
ENSG00000184611	KCNH7	1.86382	1.10496	4.28874e-07	1.9791e-06
ENSG00000204623	ZNRD1-AS1	1.86497	2.88162	6.25736e-09	5.39451e-08
ENSG00000248079	DPH6-AS1	1.86521	0.255254	6.29181e-06	2.12583e-05
ENSG00000113790	EHHADH	1.86938	0.562622	7.02675e-08	4.07355e-07
ENSG00000163563	MNDA	1.87114	7.81466	4.12344e-12	2.17656e-10
ENSG00000250802	ZBED3-AS1	1.87203	0.713801	1.23383e-08	9.45206e-08
ENSG00000258344	RP11-968A15.8	1.87767	2.28107	1.93717e-07	9.87874e-07
ENSG00000081923	ATP8B1	1.87909	2.72467	3.10911e-08	2.04694e-07
ENSG00000143178	TBX19	1.8836	2.73103	1.68913e-09	1.87017e-08
ENSG00000167216	KATNAL2	1.88793	1.96981	1.00561e-09	1.24511e-08
ENSG00000105497	ZNF175	1.88865	1.85148	1.22524e-08	9.40418e-08
ENSG00000240875	LINC00886	1.8887	2.65272	2.45386e-08	1.67037e-07
ENSG00000227014	AC007285.6	1.88986	1.72376	3.10745e-07	1.487e-06
ENSG00000176024	ZNF613	1.89107	1.26594	2.30427e-09	2.37431e-08
ENSG00000256294	ZNF225	1.89365	1.68428	1.58648e-09	1.7811e-08
ENSG00000235652	RP11-545I5.3	1.89412	1.79552	2.37056e-10	4.00697e-09
ENSG00000107201	DDX58	1.89462	5.02509	1.38784e-11	4.93652e-10
ENSG00000120526	NUDCD1	1.89491	2.56246	3.79005e-10	5.74475e-09
ENSG00000254288	RP11-6I2.3	1.89875	1.99742	1.6864e-06	6.6029e-06
ENSG00000198133	TMEM229B	1.90164	2.59147	6.11805e-08	3.62891e-07
ENSG00000198440	ZNF583	1.90329	1.19069	4.52609e-09	4.12663e-08
ENSG00000214511	HIGD1C	1.90369	0.433309	1.65962e-07	8.61672e-07
ENSG00000121903	ZSCAN20	1.90668	0.277624	3.3223e-08	2.17068e-07
ENSG00000121289	CEP89	1.9072	2.6143	4.40982e-12	2.23933e-10
ENSG00000163002	NUP35	1.90827	1.90102	6.44642e-08	3.78452e-07
ENSG00000172339	ALG14	1.90977	1.83271	1.00389e-07	5.55995e-07
ENSG00000163406	SLC15A2	1.91142	3.96048	5.09351e-11	1.23341e-09
ENSG00000224597	PTCHD3P1	1.91216	4.60143	1.54981e-12	1.18803e-10
ENSG00000136111	TBC1D4	1.91378	4.4003	1.78817e-10	3.23132e-09
ENSG00000114670	NEK11	1.91576	2.57529	1.89896e-09	2.04968e-08
ENSG00000150636	CCDC102B	1.91657	-0.106585	4.68974e-07	2.14035e-06
ENSG00000261799	RP11-283I3.6	1.91688	2.74808	4.34046e-12	2.21743e-10
ENSG00000224216	RP13-228J13.1	1.91725	0.462615	1.94977e-09	2.08464e-08
ENSG00000154736	ADAMTS5	1.91796	-0.173755	2.00553e-07	1.01842e-06
ENSG00000196437	ZNF569	1.91903	1.77305	1.0421e-10	2.09377e-09
ENSG00000119608	PROX2	1.92589	1.43156	5.21535e-08	3.16632e-07
ENSG00000149292	TTC12	1.92892	2.27075	4.35103e-09	4.00647e-08
ENSG00000181450	ZNF678	1.93713	3.64549	9.95905e-11	2.0178e-09
ENSG00000083535	PIBF1	1.93979	5.1828	3.2986e-10	5.18259e-09
ENSG00000103528	SYT17	1.9404	1.59408	3.86565e-08	2.45117e-07
ENSG00000171643	S100Z	1.94116	6.40485	5.37309e-10	7.5809e-09
ENSG00000180229	HERC2P3	1.94558	1.84363	4.52293e-07	2.07366e-06
ENSG00000140876	NUDT7	1.94742	-0.0956546	1.24853e-07	6.71104e-07
ENSG00000149256	TENM4	1.94845	2.9728	0.000773979	0.00163275
ENSG00000235703	LINC00894	1.95117	4.56753	2.11086e-09	2.22259e-08
ENSG00000253797	UTP14C	1.95212	2.12049	3.61869e-11	9.63516e-10
ENSG00000171408	PDE7B	1.95312	4.23634	2.92039e-09	2.89664e-08
ENSG00000137628	DDX60	1.95322	4.14656	1.89864e-10	3.39022e-09
ENSG00000150048	CLEC1A	1.95525	2.49683	1.64866e-09	1.83379e-08
ENSG00000188419	CHM	1.9569	5.06347	1.64466e-11	5.44555e-10
ENSG00000234584	AC019186.1	1.957	-0.129041	9.98024e-08	5.53768e-07
ENSG00000187554	TLR5	1.9586	5.0883	1.85477e-13	3.92843e-11
ENSG00000180871	CXCR2	1.95926	1.86749	4.93064e-07	2.23588e-06
ENSG00000137962	ARHGAP29	1.96363	1.23173	1.72292e-08	1.24238e-07
ENSG00000168310	IRF2	1.96497	5.94974	2.90318e-13	4.85275e-11
ENSG00000245685	AF146191.4	1.9675	0.60055	2.57659e-07	1.26672e-06
ENSG00000118412	CASP8AP2	1.9711	3.62031	6.85611e-12	2.95514e-10
ENSG00000260804	RP11-566E18.3	1.97548	-0.424915	4.17674e-09	3.86372e-08
ENSG00000206557	TRIM71	1.9759	0.186125	6.92503e-10	9.23977e-09
ENSG00000138375	SMARCAL1	1.9848	3.43323	8.53769e-12	3.53096e-10
ENSG00000186409	CCDC30	1.98545	2.83133	2.27354e-09	2.35271e-08
ENSG00000112118	MCM3	1.98921	1.91197	1.47885e-08	1.09593e-07
ENSG00000234773	CTD-2666L21.1	1.99032	-0.204591	9.7654e-07	4.07512e-06
ENSG00000149798	CDC42EP2	1.99254	2.45264	3.58036e-11	9.57548e-10
ENSG00000101342	TLDC2	1.99607	3.11111	3.00505e-09	2.96198e-08
ENSG00000129493	HEATR5A	2.00083	2.33628	2.35582e-08	1.61001e-07
ENSG00000189195	BTBD8	2.00236	0.744733	8.75577e-08	4.94954e-07
ENSG00000248858	RP11-100L22.2	2.00682	1.41646	4.76033e-07	2.16868e-06
ENSG00000120925	RNF170	2.01342	2.97833	6.61775e-11	1.4749e-09
ENSG00000114790	ARHGEF26	2.01785	1.38733	1.93521e-07	9.87292e-07
ENSG00000268758	EMR4P	2.02068	1.52507	3.3959e-07	1.60714e-06
ENSG00000187815	ZFP69	2.02105	1.1828	3.70971e-09	3.50993e-08
ENSG00000197798	FAM118B	2.02246	3.93711	4.61075e-14	1.7151e-11
ENSG00000245937	CTC-228N24.3	2.02276	3.45709	1.46598e-11	5.04087e-10
ENSG00000258526	RP11-111A21.1	2.02639	0.719736	1.01173e-08	8.03754e-08
ENSG00000161040	FBXL13	2.0289	2.67378	7.53131e-09	6.34285e-08
ENSG00000250131	RP11-130F10.1	2.03334	2.49144	1.54374e-09	1.74277e-08
ENSG00000115239	GPR75-ASB3	2.03978	1.90255	5.79581e-10	7.98085e-09
ENSG00000088986	DYNLL1	2.04054	3.7641	2.08771e-10	3.6398e-09
ENSG00000137513	NARS2	2.04541	3.03351	1.6846e-09	1.86859e-08
ENSG00000173614	NMNAT1	2.04758	2.24782	4.38775e-11	1.10501e-09
ENSG00000234492	RPL34-AS1	2.04878	0.106248	3.74233e-08	2.38427e-07
ENSG00000095002	MSH2	2.05219	1.78679	3.80011e-10	5.75275e-09
ENSG00000115353	TACR1	2.06145	1.74568	3.77923e-08	2.40396e-07
ENSG00000113966	ARL6	2.06371	0.0174529	1.72034e-08	1.24126e-07
ENSG00000164306	PRIMPOL	2.06775	2.85263	2.41405e-11	7.25614e-10
ENSG00000226321	AC104809.3	2.06861	0.565337	7.66179e-09	6.43024e-08
ENSG00000177675	CD163L1	2.06869	1.73994	2.15205e-09	2.262e-08
ENSG00000139970	RTN1	2.07947	7.37639	2.18621e-12	1.49139e-10
ENSG00000180787	ZFP3	2.08254	1.91258	1.38779e-09	1.59982e-08
ENSG00000128000	ZNF780B	2.08256	3.74284	1.09979e-13	3.03654e-11
ENSG00000154309	DISP1	2.08301	2.41373	3.5745e-08	2.30049e-07
ENSG00000178966	RMI1	2.08528	2.82237	4.92551e-12	2.42183e-10
ENSG00000173867	RP11-97O12.7	2.10233	2.13189	1.67287e-11	5.50083e-10
ENSG00000163288	GABRB1	2.11257	0.353522	1.01494e-08	8.05102e-08
ENSG00000079691	LRRC16A	2.11521	6.74773	7.46881e-13	8.084e-11
ENSG00000272908	RP11-121A8.1	2.11602	0.630611	5.84532e-08	3.49992e-07
ENSG00000173409	ARV1	2.12009	2.16038	6.18767e-11	1.40507e-09
ENSG00000204131	NHSL2	2.12595	5.44874	9.08854e-11	1.87617e-09
ENSG00000128654	MTX2	2.12774	2.95937	1.25931e-09	1.48878e-08
ENSG00000128335	APOL2	2.13095	3.98184	1.94509e-10	3.44252e-09
ENSG00000248309	MEF2C-AS1	2.13293	2.55881	7.8159e-09	6.51415e-08
ENSG00000106692	FKTN	2.1339	2.60525	2.4158e-11	7.25614e-10
ENSG00000161800	RACGAP1	2.13423	2.71708	9.35632e-11	1.91177e-09
ENSG00000075340	ADD2	2.14159	0.487799	2.00387e-07	1.018e-06
ENSG00000125246	CLYBL	2.14202	3.55173	1.37373e-10	2.6201e-09
ENSG00000182700	IGIP	2.14897	0.0148129	9.02596e-11	1.86966e-09
ENSG00000036565	SLC18A1	2.15163	-0.14631	1.28156e-08	9.74945e-08
ENSG00000176055	MBLAC2	2.15661	0.458112	8.84134e-10	1.12361e-08
ENSG00000126790	L3HYPDH	2.15968	2.26119	3.02221e-10	4.81752e-09
ENSG00000091106	NLRC4	2.16308	4.984	1.47433e-13	3.62113e-11
ENSG00000232053	AC009784.3	2.16603	2.33679	2.94168e-09	2.91102e-08
ENSG00000270107	CTD-2306M10.1	2.16649	0.539028	1.92594e-09	2.07508e-08
ENSG00000259564	RP11-16B9.1	2.17358	1.50122	9.51832e-09	7.6267e-08
ENSG00000165118	C9orf64	2.17405	2.00389	6.4584e-10	8.66521e-09
ENSG00000144559	TAMM41	2.17473	3.92066	8.83219e-13	8.6419e-11
ENSG00000263327	TAPT1-AS1	2.17514	3.57067	1.39929e-11	4.93652e-10
ENSG00000223813	AC007255.8	2.17906	0.933396	5.10153e-09	4.55805e-08
ENSG00000124194	GDAP1L1	2.18093	-0.23282	2.42807e-09	2.47642e-08
ENSG00000243305	RP11-362A9.3	2.19256	2.06973	7.92035e-10	1.01948e-08
ENSG00000109906	ZBTB16	2.19412	4.93652	3.46599e-09	3.33433e-08
ENSG00000222004	C7orf71	2.19996	-0.0874867	1.2348e-09	1.46846e-08
ENSG00000272520	CTD-2044J15.2	2.20361	0.638297	5.15931e-10	7.33085e-09
ENSG00000263264	CTB-133G6.1	2.20704	2.43596	3.71589e-12	2.01445e-10
ENSG00000255801	RP11-561P12.5	2.21547	1.72382	1.54663e-08	1.13568e-07
ENSG00000140543	DET1	2.21771	1.79583	2.05773e-12	1.4704e-10
ENSG00000183780	SLC35F3	2.22432	2.03247	2.17711e-07	1.09447e-06
ENSG00000121858	TNFSF10	2.22458	5.82208	1.17726e-11	4.41346e-10
ENSG00000138449	SLC40A1	2.24636	3.45359	3.68785e-11	9.79762e-10
ENSG00000233472	RP11-218D6.4	2.24843	0.922205	4.81486e-09	4.34384e-08
ENSG00000073849	ST6GAL1	2.24999	6.07366	8.29462e-12	3.44533e-10
ENSG00000165181	C9orf84	2.25695	3.35564	1.27657e-09	1.50035e-08
ENSG00000147485	PXDNL	2.25945	1.24253	6.11602e-10	8.3265e-09
ENSG00000145244	CORIN	2.25975	0.440832	1.81265e-11	5.83295e-10
ENSG00000095585	BLNK	2.26739	1.05437	1.5057e-10	2.84923e-09
ENSG00000185220	PGBD2	2.27141	1.09843	2.93752e-12	1.78551e-10
ENSG00000269749	AC005614.5	2.27159	1.19225	9.66278e-11	1.96771e-09
ENSG00000120210	INSL6	2.28327	4.14319	3.59666e-10	5.53527e-09
ENSG00000163629	PTPN13	2.28508	2.09305	2.04944e-10	3.58503e-09
ENSG00000225471	RP11-262D11.2	2.28972	6.39738	2.46951e-11	7.32638e-10
ENSG00000109819	PPARGC1A	2.29113	0.350497	4.21545e-08	2.63822e-07
ENSG00000164707	SLC13A4	2.2913	0.903479	8.46616e-10	1.08049e-08
ENSG00000254469	RP11-849H4.2	2.2916	2.47632	1.17612e-11	4.41346e-10
ENSG00000133574	GIMAP4	2.30555	6.39039	5.35295e-12	2.53989e-10
ENSG00000173597	SULT1B1	2.30567	4.24091	5.7089e-11	1.33152e-09
ENSG00000263002	ZNF234	2.31044	1.63978	1.1422e-11	4.33639e-10
ENSG00000177409	SAMD9L	2.31933	4.99621	1.16201e-11	4.39773e-10
ENSG00000204611	ZNF616	2.32542	0.167252	2.13779e-11	6.631e-10
ENSG00000213918	DNASE1	2.32813	0.859455	1.72836e-10	3.16122e-09
ENSG00000245293	RP11-286E11.1	2.3327	0.900879	1.85084e-09	2.01218e-08
ENSG00000163067	ZNF2	2.36024	0.953131	2.05585e-10	3.59103e-09
ENSG00000187510	PLEKHG7	2.3656	-0.15524	1.75406e-09	1.93139e-08
ENSG00000254838	GVINP1	2.40646	4.25663	3.22198e-12	1.8488e-10
ENSG00000137757	CASP5	2.41589	1.60637	1.63666e-13	3.71646e-11
ENSG00000186017	ZNF566	2.4167	1.80645	3.30819e-15	7.79467e-12
ENSG00000230649	AC024084.1	2.42485	2.74303	1.04869e-09	1.28523e-08
ENSG00000164106	SCRG1	2.42702	2.90514	3.51675e-09	3.36174e-08
ENSG00000153140	CETN3	2.43648	0.12135	3.24891e-13	5.21342e-11
ENSG00000125703	ATG4C	2.44205	3.86514	3.8598e-11	1.00547e-09
ENSG00000139174	PRICKLE1	2.44245	3.00611	1.88716e-09	2.04067e-08
ENSG00000261326	RP5-1057J7.6	2.45199	-0.471835	5.01052e-08	3.061e-07
ENSG00000170915	PAQR8	2.47238	3.66138	1.51712e-11	5.18708e-10
ENSG00000074706	IPCEF1	2.47985	4.81628	6.85351e-09	5.86433e-08
ENSG00000228863	RP11-404F10.2	2.53136	2.07602	1.53639e-11	5.2233e-10
ENSG00000189298	ZKSCAN3	2.53561	0.979643	6.10343e-11	1.39383e-09
ENSG00000174600	CMKLR1	2.53982	3.8128	1.22372e-11	4.54553e-10
ENSG00000248810	RP11-362F19.1	2.56103	4.22155	2.72918e-12	1.68476e-10
ENSG00000150527	CTAGE5	2.58198	2.38859	4.26213e-12	2.19208e-10
ENSG00000135828	RNASEL	2.59048	2.45415	9.5584e-12	3.83451e-10
ENSG00000121807	CCR2	2.61988	5.11783	5.43118e-12	2.54516e-10
ENSG00000239523	MYLK-AS1	2.66178	0.194411	1.06756e-10	2.13423e-09
ENSG00000127954	STEAP4	2.66671	1.62441	1.37387e-12	1.1172e-10
ENSG00000179941	BBS10	2.66925	1.64544	8.15375e-11	1.7399e-09
ENSG00000143493	INTS7	2.68026	3.61968	7.646e-12	3.22876e-10
ENSG00000118961	C2orf43	2.68132	2.89908	3.9956e-12	2.11837e-10
ENSG00000249988	RP11-669M16.1	2.68337	3.44498	7.27122e-09	6.15979e-08
ENSG00000116791	CRYZ	2.69166	0.984995	3.35992e-11	9.10805e-10
ENSG00000111913	FAM65B	2.6997	8.0823	8.02332e-13	8.22601e-11
ENSG00000077063	CTTNBP2	2.70028	1.26994	4.40839e-10	6.48594e-09
ENSG00000250057	RP11-576N17.5	2.70322	2.84171	1.89823e-12	1.38456e-10
ENSG00000226337	RP11-274B18.4	2.71268	2.13302	7.23817e-11	1.58384e-09
ENSG00000189144	ZNF573	2.72246	1.78404	8.35459e-15	1.19689e-11
ENSG00000249978	TRGV7	2.7602	1.47842	1.26697e-10	2.44358e-09
ENSG00000163606	CD200R1	2.7866	0.736776	1.65582e-10	3.05174e-09
ENSG00000175764	TTLL11	2.78938	3.13629	2.24652e-11	6.93253e-10
ENSG00000204389	HSPA1A	2.83811	4.13674	7.52312e-13	8.084e-11
ENSG00000245864	CTC-467M3.1	2.85391	1.95176	1.79046e-11	5.777e-10
ENSG00000196329	GIMAP5	2.89564	3.20407	1.41707e-13	3.55302e-11
ENSG00000238042	RP11-815M8.1	2.97685	2.15102	7.04072e-11	1.55192e-09
ENSG00000133561	GIMAP6	3.0648	3.61128	3.38447e-13	5.25959e-11
ENSG00000178175	ZNF366	3.133	1.95074	1.97061e-15	7.79467e-12
ENSG00000168329	CX3CR1	3.28201	6.53242	7.82574e-13	8.1192e-11
ENSG00000123700	KCNJ2	3.34903	2.57035	7.07248e-14	2.22815e-11
ENSG00000171115	GIMAP8	3.54222	5.34892	9.92996e-14	2.85625e-11
ENSG00000179144	GIMAP7	3.90544	3.45794	7.72986e-13	8.08947e-11

## Sheet: DEG EnCa TEMO vs Mo
Table S1 related to Figure 1
Ensembl ID	gene name	log Fold Change	Average Expression	p value	adjusted p value
ENSG00000137801	THBS1	-6.12832	6.06291	4.1185e-05	0.00258157
ENSG00000173391	OLR1	-6.09174	1.57898	0.000248148	0.00668112
ENSG00000169429	IL8	-5.68002	3.49432	0.000197832	0.00598712
ENSG00000160179	ABCG1	-5.67267	4.33548	6.25433e-08	0.000109441
ENSG00000163697	APBB2	-5.10502	2.50607	0.000223662	0.00630392
ENSG00000099985	OSM	-5.03517	0.999489	0.000107081	0.00425322
ENSG00000151012	SLC7A11	-4.99681	0.884292	0.000127106	0.00467803
ENSG00000134070	IRAK2	-4.97342	3.88132	1.07588e-05	0.00120609
ENSG00000169184	MN1	-4.76565	2.36236	0.000134714	0.00485413
ENSG00000112715	VEGFA	-4.7454	4.48595	5.26304e-07	0.000287912
ENSG00000227591	RP1-28O10.1	-4.71977	2.27566	0.000572593	0.00982929
ENSG00000109099	PMP22	-4.70933	1.95266	8.44134e-05	0.00375301
ENSG00000165685	TMEM52B	-4.69133	0.281092	0.000172052	0.00560897
ENSG00000259354	RP11-519G16.3	-4.68157	1.91654	0.00130872	0.0150434
ENSG00000250588	IQCJ-SCHIP1	-4.54038	1.46886	0.000606342	0.0100514
ENSG00000119508	NR4A3	-4.51658	2.88963	0.00101772	0.0131858
ENSG00000139289	PHLDA1	-4.43307	0.671761	0.00049135	0.00902808
ENSG00000196878	LAMB3	-4.38853	1.22202	0.00070764	0.0109748
ENSG00000153162	BMP6	-4.3364	1.20989	0.00160462	0.0168491
ENSG00000167680	SEMA6B	-4.28952	1.75299	0.000713597	0.0110324
ENSG00000081041	CXCL2	-4.28137	0.718933	0.000138704	0.0049534
ENSG00000100024	UPB1	-4.27789	1.00069	9.31414e-05	0.00389221
ENSG00000057657	PRDM1	-4.26507	4.34895	8.29017e-07	0.000344042
ENSG00000237686	RP5-1120P11.1	-4.26273	0.00268309	0.000306044	0.00753218
ENSG00000113657	DPYSL3	-4.22565	0.349029	0.000757203	0.0113912
ENSG00000137936	BCAR3	-4.18882	3.27181	5.90887e-05	0.0030261
ENSG00000146072	TNFRSF21	-4.11431	2.85224	0.00168937	0.0173382
ENSG00000110436	SLC1A2	-4.08346	1.39635	0.000349716	0.00790447
ENSG00000136717	BIN1	-4.07242	2.61449	6.7868e-05	0.00328596
ENSG00000150764	DIXDC1	-4.06797	0.47242	0.00038623	0.00833025
ENSG00000188042	ARL4C	-4.0356	4.04071	0.000217731	0.00623902
ENSG00000188886	ASTL	-4.00305	0.692113	0.000710065	0.0109982
ENSG00000115598	IL1RL2	-3.95593	0.0823315	0.000243544	0.00666122
ENSG00000179588	ZFPM1	-3.9534	0.64319	8.98087e-05	0.00381925
ENSG00000182885	GPR97	-3.91232	0.138933	0.000403725	0.00838417
ENSG00000008056	SYN1	-3.90788	0.928374	5.96137e-05	0.00302722
ENSG00000124225	PMEPA1	-3.90369	1.9322	0.000352477	0.00794393
ENSG00000142178	SIK1	-3.86973	4.61459	7.08445e-05	0.00339687
ENSG00000136379	ABHD17C	-3.8564	2.24509	0.0001891	0.00588066
ENSG00000119326	CTNNAL1	-3.83652	1.95908	0.00018976	0.005886
ENSG00000116016	EPAS1	-3.73661	2.74814	1.08273e-05	0.00120609
ENSG00000130844	ZNF331	-3.67757	5.00139	2.78173e-05	0.00204135
ENSG00000165029	ABCA1	-3.56813	7.72142	2.13246e-05	0.00178223
ENSG00000137834	SMAD6	-3.52827	1.83508	0.00045189	0.00870159
ENSG00000197381	ADARB1	-3.51785	4.19426	6.6972e-09	8.06008e-05
ENSG00000162407	PPAP2B	-3.50446	1.48555	0.00510987	0.0322651
ENSG00000124216	SNAI1	-3.50407	0.912725	0.00313616	0.0247584
ENSG00000229153	EPHA1-AS1	-3.47737	5.07716	7.90726e-05	0.00363221
ENSG00000141314	RHBDL3	-3.4573	0.376065	0.00534317	0.0332419
ENSG00000152689	RASGRP3	-3.43876	2.25806	0.00147428	0.0161153
ENSG00000249069	LINC01033	-3.42729	0.68988	0.000164945	0.00552955
ENSG00000145979	TBC1D7	-3.39993	4.66546	6.21578e-07	0.000324398
ENSG00000168421	RHOH	-3.38754	1.18038	0.00113593	0.0139499
ENSG00000174945	AMZ1	-3.3761	1.71809	2.34777e-05	0.00183477
ENSG00000140807	NKD1	-3.37362	0.417259	0.000856715	0.0119839
ENSG00000215704	CELA2B	-3.34969	1.37116	0.000156105	0.0053525
ENSG00000168734	PKIG	-3.31909	0.891839	0.00313543	0.0247584
ENSG00000139112	GABARAPL1	-3.31073	5.57199	0.000301856	0.00748062
ENSG00000176641	RNF152	-3.3073	1.60831	0.00542023	0.0335385
ENSG00000169902	TPST1	-3.30018	3.65165	0.00240502	0.021377
ENSG00000170456	DENND5B	-3.25538	2.65146	1.15194e-06	0.00039417
ENSG00000175352	NRIP3	-3.23815	2.16494	0.0063086	0.037163
ENSG00000173662	TAS1R1	-3.22931	1.23363	0.001011	0.0131858
ENSG00000148516	ZEB1	-3.22127	0.778455	0.00108467	0.0136212
ENSG00000006327	TNFRSF12A	-3.22013	0.224514	0.00108766	0.0136212
ENSG00000117394	SLC2A1	-3.19366	1.79116	0.000441488	0.0086098
ENSG00000163624	CDS1	-3.15303	1.91405	0.000523322	0.00935837
ENSG00000156535	CD109	-3.12342	3.40377	0.00298843	0.0242416
ENSG00000121966	CXCR4	-3.11536	6.3489	6.41083e-05	0.00317507
ENSG00000183508	FAM46C	-3.09678	0.276292	0.000993752	0.0130566
ENSG00000085117	CD82	-3.08491	4.509	0.000347753	0.00790447
ENSG00000164684	ZNF704	-3.06154	0.230926	0.00125162	0.0147166
ENSG00000187775	DNAH17	-3.03945	3.10941	4.89117e-06	0.000868717
ENSG00000073150	PANX2	-3.02755	0.724333	0.00126108	0.0147781
ENSG00000120254	MTHFD1L	-3.02264	3.8601	0.00257094	0.0222599
ENSG00000132819	RBM38	-3.01727	3.4086	2.49128e-06	0.000619495
ENSG00000257093	KIAA1147	-3.01461	4.57388	3.8648e-07	0.000239369
ENSG00000128512	DOCK4	-3.00953	7.4036	0.000330076	0.0077928
ENSG00000010278	CD9	-2.98564	2.30261	0.00138922	0.0155638
ENSG00000173281	PPP1R3B	-2.96598	3.61871	8.92502e-05	0.00381925
ENSG00000163975	MFI2	-2.96452	0.675877	0.0070484	0.039639
ENSG00000213085	CCDC19	-2.94949	1.91112	0.000685021	0.0107529
ENSG00000088826	SMOX	-2.94896	2.70572	0.00326222	0.0252157
ENSG00000112182	BACH2	-2.94089	2.27888	0.00212857	0.0199047
ENSG00000182310	SPACA6P	-2.93166	1.12736	0.00037044	0.00810591
ENSG00000161714	PLCD3	-2.92242	1.83058	9.435e-05	0.00390207
ENSG00000261273	LA16c-444G7.1	-2.9075	0.213805	1.21696e-05	0.00129124
ENSG00000114270	COL7A1	-2.87421	0.309459	0.00220198	0.0202606
ENSG00000163736	PPBP	-2.85761	0.46923	0.00117716	0.014295
ENSG00000130595	TNNT3	-2.8398	0.476696	0.00420649	0.0286023
ENSG00000126368	NR1D1	-2.83052	1.7255	0.000818448	0.0117123
ENSG00000239911	PRKAG2-AS1	-2.82817	1.48123	0.000191167	0.00591229
ENSG00000165943	MOAP1	-2.82516	3.07728	1.87531e-05	0.0016718
ENSG00000140859	KIFC3	-2.81623	1.13491	0.00298899	0.0242416
ENSG00000196781	TLE1	-2.8158	1.78601	0.00318144	0.0249015
ENSG00000211445	GPX3	-2.80483	1.97214	8.5736e-05	0.00375301
ENSG00000197632	SERPINB2	-2.78797	2.05494	0.00437531	0.0293297
ENSG00000183722	LHFP	-2.78754	1.6679	0.00349427	0.0260219
ENSG00000184428	TOP1MT	-2.78559	2.58457	6.58679e-07	0.000324398
ENSG00000110848	CD69	-2.7706	0.776233	0.00718472	0.0401803
ENSG00000226648	RP1-1J6.2	-2.75637	2.03775	0.000442827	0.0086098
ENSG00000215267	AKR1C7P	-2.75366	-0.215696	0.000132562	0.00479093
ENSG00000140470	ADAMTS17	-2.75173	1.35601	0.00128889	0.0149152
ENSG00000164877	MICALL2	-2.73133	0.416253	0.0002173	0.00623902
ENSG00000099204	ABLIM1	-2.72164	0.511707	0.00659719	0.0381577
ENSG00000114107	CEP70	-2.70748	0.882414	0.000897458	0.0123369
ENSG00000243797	CTB-111H14.1	-2.70484	1.89382	0.00814553	0.0434729
ENSG00000186594	MIR22HG	-2.70392	3.7961	0.000719401	0.0110587
ENSG00000176563	CNTD1	-2.68114	2.0099	0.000138662	0.0049534
ENSG00000132170	PPARG	-2.67332	3.23998	0.00243503	0.0215324
ENSG00000228794	LINC01128	-2.67286	3.86079	9.09051e-07	0.000352419
ENSG00000183762	KREMEN1	-2.67238	2.35947	0.000220679	0.0062491
ENSG00000053524	MCF2L2	-2.6709	0.72847	0.00345509	0.0258917
ENSG00000099194	SCD	-2.67032	1.98558	0.00242936	0.0215032
ENSG00000259001	RPPH1	-2.66794	2.62706	5.6442e-06	0.000905706
ENSG00000169629	RGPD8	-2.66476	3.06126	2.74499e-06	0.00062332
ENSG00000153234	NR4A2	-2.63447	5.71418	0.000617362	0.0101088
ENSG00000154640	BTG3	-2.59789	3.09062	0.00132452	0.0151503
ENSG00000079308	TNS1	-2.59692	4.35428	0.00136889	0.0154896
ENSG00000214193	SH3D21	-2.59325	0.304089	0.00554143	0.0340063
ENSG00000108179	PPIF	-2.59213	5.84402	0.000863251	0.0120363
ENSG00000129219	PLD2	-2.59067	4.0565	2.1881e-07	0.000175558
ENSG00000170579	DLGAP1	-2.58886	1.77632	0.00104232	0.0133159
ENSG00000116128	BCL9	-2.58809	2.86085	6.62626e-06	0.000972525
ENSG00000163545	NUAK2	-2.57245	5.19412	1.3245e-07	0.000165757
ENSG00000188056	TREML4	-2.56813	2.25063	0.000319429	0.00773128
ENSG00000252061	RNU6-415P	-2.54047	-0.0055479	0.000323732	0.00774575
ENSG00000050767	COL23A1	-2.53613	2.05094	0.00415478	0.0283784
ENSG00000115594	IL1R1	-2.52716	2.97481	0.00726298	0.0404714
ENSG00000258740	RP11-293M10.1	-2.52476	2.82601	0.00248049	0.0217903
ENSG00000062282	DGAT2	-2.51644	3.85625	4.70136e-05	0.00281497
ENSG00000110046	ATG2A	-2.50787	4.28879	2.23895e-05	0.00179639
ENSG00000143367	TUFT1	-2.49435	0.778345	0.00121387	0.0145362
ENSG00000107968	MAP3K8	-2.48729	6.71629	0.000127002	0.00467803
ENSG00000166313	APBB1	-2.4814	1.07999	0.00307454	0.0245209
ENSG00000137563	GGH	-2.47293	1.23379	0.00034163	0.00787647
ENSG00000057704	TMCC3	-2.47142	6.21432	0.00124006	0.0146746
ENSG00000229644	NAMPTL	-2.47025	4.41082	0.00294531	0.0240426
ENSG00000166676	TVP23A	-2.46985	0.0988875	0.0016476	0.0171075
ENSG00000122711	SPINK4	-2.46837	1.91135	0.00410657	0.0281552
ENSG00000076924	XAB2	-2.46648	3.29121	2.76559e-08	8.44595e-05
ENSG00000269982	RP11-1020A11.2	-2.46334	2.30018	5.66266e-05	0.0029249
ENSG00000128590	DNAJB9	-2.46143	3.03831	4.17677e-07	0.000239369
ENSG00000006118	TMEM132A	-2.45514	3.08765	0.000414679	0.00845874
ENSG00000176788	BASP1	-2.4535	6.67987	7.3767e-06	0.00103231
ENSG00000235016	RP11-493K19.3	-2.45151	2.59281	0.000791876	0.0116329
ENSG00000102096	PIM2	-2.44374	2.97321	6.62012e-05	0.00325197
ENSG00000101665	SMAD7	-2.43738	4.18595	0.00572397	0.0346868
ENSG00000131370	SH3BP5	-2.4135	5.74951	0.00010893	0.00428481
ENSG00000163874	ZC3H12A	-2.40103	3.19144	0.00178399	0.017877
ENSG00000167874	TMEM88	-2.39953	2.5268	0.00144509	0.0159264
ENSG00000166025	AMOTL1	-2.39534	3.02381	9.09736e-07	0.000352419
ENSG00000198805	PNP	-2.38868	4.63595	0.000235684	0.00652059
ENSG00000136950	ARPC5L	-2.38866	3.62766	2.37728e-06	0.000619495
ENSG00000077782	FGFR1	-2.38572	1.71906	0.0051438	0.0324124
ENSG00000137267	TUBB2A	-2.38134	0.618676	0.00094557	0.012707
ENSG00000074660	SCARF1	-2.37986	2.98328	3.5023e-06	0.000739476
ENSG00000089486	CDIP1	-2.37476	3.90818	1.9282e-07	0.000165757
ENSG00000183019	C19orf59	-2.37251	1.57038	0.00415851	0.0283878
ENSG00000184985	SORCS2	-2.36913	2.36349	0.000939371	0.0126599
ENSG00000116285	ERRFI1	-2.36724	1.49924	0.00289833	0.0237774
ENSG00000183688	FAM101B	-2.33986	5.27251	1.61783e-05	0.00154528
ENSG00000157551	KCNJ15	-2.33716	3.55534	0.000335131	0.00781648
ENSG00000011478	QPCTL	-2.3371	1.42423	0.000209688	0.00609102
ENSG00000172594	SMPDL3A	-2.33156	4.81542	3.41817e-05	0.00235072
ENSG00000227500	SCAMP4	-2.32867	2.82295	1.14789e-06	0.00039417
ENSG00000164099	PRSS12	-2.32313	0.444393	0.0040367	0.0279904
ENSG00000139725	RHOF	-2.32042	1.1276	0.0003638	0.00806323
ENSG00000072422	RHOBTB1	-2.32041	1.97943	0.00098642	0.0130171
ENSG00000158321	AUTS2	-2.31188	5.87509	0.00027037	0.00702788
ENSG00000126767	ELK1	-2.30832	3.14174	3.7772e-07	0.000239369
ENSG00000184106	TREML3P	-2.28519	1.80583	0.00259746	0.0223289
ENSG00000144843	ADPRH	-2.28419	3.82509	6.90677e-06	0.00098956
ENSG00000230637	CTA-246H3.8	-2.27696	0.486114	0.00280978	0.0233229
ENSG00000090975	PITPNM2	-2.27449	2.57669	0.000633288	0.0102166
ENSG00000105819	PMPCB	-2.27316	4.73183	2.80713e-08	8.44595e-05
ENSG00000249786	EAF1-AS1	-2.26951	0.602715	0.00530741	0.0331071
ENSG00000116273	PHF13	-2.26526	1.15485	0.000437687	0.0086098
ENSG00000259992	RP11-77K12.8	-2.2647	3.47836	1.59056e-07	0.000165757
ENSG00000137331	IER3	-2.26437	3.26496	0.0047168	0.0307346
ENSG00000187860	CCDC157	-2.26196	1.45985	0.0046095	0.0304023
ENSG00000137449	CPEB2	-2.25502	0.336318	2.70689e-06	0.00062332
ENSG00000065154	OAT	-2.25298	4.4397	6.3655e-08	0.000109441
ENSG00000126524	SBDS	-2.2493	4.35215	3.15205e-05	0.0022321
ENSG00000112759	SLC29A1	-2.24799	2.75695	1.45852e-05	0.00146277
ENSG00000161057	PSMC2	-2.2471	2.62704	2.08041e-06	0.000610677
ENSG00000186866	POFUT2	-2.23784	3.50568	1.88014e-07	0.000165757
ENSG00000230583	GTF2IRD1P1	-2.23617	-0.00455947	0.006107	0.0362952
ENSG00000101255	TRIB3	-2.23414	1.45493	0.000462196	0.00874912
ENSG00000109917	ZNF259	-2.22587	4.08645	2.90567e-07	0.000218561
ENSG00000181409	AATK	-2.22111	2.90017	0.000109346	0.00428656
ENSG00000184270	HIST2H2AB	-2.21923	0.0940704	0.000384344	0.00830445
ENSG00000180667	YOD1	-2.21899	3.09449	4.30123e-05	0.00262768
ENSG00000134962	KLB	-2.21347	1.50838	0.00203444	0.0194321
ENSG00000104267	CA2	-2.20991	2.06243	0.00128344	0.0148808
ENSG00000233559	AC016831.7	-2.20425	5.20262	1.25265e-05	0.00130458
ENSG00000112365	ZBTB24	-2.20223	3.71687	9.37051e-07	0.000352419
ENSG00000124762	CDKN1A	-2.19331	6.7876	0.00735268	0.0407786
ENSG00000119669	IRF2BPL	-2.18948	2.17277	0.000113877	0.00439265
ENSG00000011422	PLAUR	-2.18924	7.52384	0.0015943	0.0168163
ENSG00000138448	ITGAV	-2.18551	4.54225	0.00149399	0.016213
ENSG00000064961	HMG20B	-2.1845	2.98248	4.55154e-06	0.000829967
ENSG00000149679	CABLES2	-2.18212	2.97919	1.34804e-06	0.000436192
ENSG00000141404	GNAL	-2.17739	1.93388	0.00102464	0.013217
ENSG00000197063	MAFG	-2.17526	2.56508	9.89439e-05	0.00400517
ENSG00000155542	SETD9	-2.17389	2.51195	5.30947e-06	0.000868717
ENSG00000170425	ADORA2B	-2.17125	3.04021	1.98148e-05	0.00171562
ENSG00000234511	C5orf58	-2.17117	3.69647	8.09962e-05	0.00370642
ENSG00000231856	RP11-327P2.5	-2.17009	0.753736	0.00218822	0.0201648
ENSG00000169918	OTUD7A	-2.16684	1.98277	0.00474618	0.0308425
ENSG00000186642	PDE2A	-2.15338	3.25798	0.00785926	0.0425298
ENSG00000184368	MAP7D2	-2.14884	2.8003	0.000178118	0.00571641
ENSG00000177697	CD151	-2.14871	0.650337	0.000327773	0.0077928
ENSG00000182481	KPNA2	-2.14797	3.60593	7.97608e-06	0.00110336
ENSG00000172819	RARG	-2.13848	1.91592	0.00129394	0.0149162
ENSG00000140104	C14orf79	-2.13297	1.65738	0.00766055	0.0419001
ENSG00000111817	DSE	-2.13184	7.01569	0.000417998	0.00848332
ENSG00000126768	TIMM17B	-2.12625	2.8437	4.04905e-06	0.000798858
ENSG00000164169	PRMT10	-2.12293	2.19549	2.98615e-05	0.002152
ENSG00000230844	ZNF674-AS1	-2.12165	1.12666	0.00615491	0.0365258
ENSG00000197483	ZNF628	-2.1194	1.1787	0.00339513	0.0256353
ENSG00000221968	FADS3	-2.11789	0.446656	0.00232657	0.0208801
ENSG00000104825	NFKBIB	-2.11532	3.48164	1.06178e-05	0.00120609
ENSG00000241732	RP11-38P22.2	-2.11391	0.420095	0.00911851	0.0465795
ENSG00000156398	SFXN2	-2.11289	0.922133	0.00731807	0.0406523
ENSG00000144677	CTDSPL	-2.1116	1.84338	0.00390273	0.0276242
ENSG00000158156	XKR8	-2.10258	3.17858	0.000184569	0.00584551
ENSG00000130479	MAP1S	-2.10063	2.13549	0.000355397	0.00796122
ENSG00000121653	MAPK8IP1	-2.09857	0.9534	0.00383619	0.0272863
ENSG00000131480	AOC2	-2.09112	0.252718	0.00134643	0.0153304
ENSG00000047634	SCML1	-2.0909	2.99042	0.000348648	0.00790447
ENSG00000112195	TREML2	-2.08586	1.99189	0.000725446	0.0111078
ENSG00000183628	DGCR6	-2.08546	0.431386	0.00206356	0.0196134
ENSG00000164038	SLC9B2	-2.08292	0.652828	0.00113573	0.0139499
ENSG00000110987	BCL7A	-2.08113	-0.0239686	0.00894182	0.046147
ENSG00000059804	SLC2A3	-2.07978	7.49143	0.00136744	0.0154896
ENSG00000183624	HMCES	-2.07396	3.31305	1.55241e-07	0.000165757
ENSG00000165568	AKR1E2	-2.06918	-0.055564	0.00361941	0.0265445
ENSG00000254979	RP11-872D17.8	-2.06815	2.89198	0.000322989	0.00774338
ENSG00000116670	MAD2L2	-2.06698	2.72718	5.33821e-06	0.000868717
ENSG00000115758	ODC1	-2.06248	4.30931	2.39639e-05	0.00184875
ENSG00000163376	KBTBD8	-2.05945	2.52425	0.00367601	0.0266659
ENSG00000007944	MYLIP	-2.05574	6.4936	1.59911e-05	0.00154528
ENSG00000139832	RAB20	-2.0541	5.05045	0.00443007	0.0295871
ENSG00000105325	FZR1	-2.05367	4.0493	1.73792e-05	0.00158454
ENSG00000134824	FADS2	-2.04852	2.74915	0.00116718	0.0142177
ENSG00000123395	C12orf44	-2.04684	1.80967	0.000693875	0.0108351
ENSG00000104341	LAPTM4B	-2.04377	0.65935	0.00281454	0.0233285
ENSG00000131653	TRAF7	-2.04138	3.0535	1.79424e-07	0.000165757
ENSG00000058056	USP13	-2.04036	3.28742	0.000191591	0.00591229
ENSG00000101384	JAG1	-2.03921	4.28147	0.000255685	0.0068079
ENSG00000184497	TMEM255B	-2.03917	1.92376	0.000803092	0.0116329
ENSG00000137100	DCTN3	-2.03797	4.43198	2.55734e-06	0.000619495
ENSG00000074370	ATP2A3	-2.03786	4.24749	0.000398781	0.00836659
ENSG00000126903	SLC10A3	-2.031	2.14589	2.27522e-05	0.00180284
ENSG00000089723	OTUB2	-2.02914	1.94344	0.000397441	0.00836659
ENSG00000242689	CNTF	-2.02348	0.115491	0.00938991	0.0474224
ENSG00000232702	RP3-437C15.1	-2.01622	0.640851	5.81465e-06	0.00092078
ENSG00000112033	PPARD	-2.01574	7.19873	0.000291869	0.00733329
ENSG00000130520	LSM4	-2.01304	3.65747	9.00162e-06	0.00116655
ENSG00000272686	RP11-390E23.6	-2.00415	0.689021	0.000247574	0.00668112
ENSG00000102409	BEX4	-2.00283	1.99342	0.00275711	0.0231071
ENSG00000144647	POMGNT2	-1.99748	2.20042	0.00473649	0.0308009
ENSG00000019485	PRDM11	-1.99361	2.78593	0.000176085	0.00566626
ENSG00000223496	EXOSC6	-1.99244	2.06302	9.32988e-06	0.00116655
ENSG00000160408	ST6GALNAC6	-1.98994	1.13484	0.00156494	0.0166412
ENSG00000179918	SEPHS2	-1.98134	4.33914	9.17326e-05	0.00386015
ENSG00000196507	TCEAL3	-1.98128	1.89687	0.000476273	0.00892009
ENSG00000138182	KIF20B	-1.97832	3.69123	3.87891e-05	0.00252339
ENSG00000127993	RBM48	-1.97163	3.54189	6.98775e-07	0.000324398
ENSG00000001167	NFYA	-1.96933	3.56178	3.64406e-05	0.002423
ENSG00000131408	NR1H2	-1.96818	3.72974	4.24958e-06	0.000819141
ENSG00000179299	NSUN7	-1.96571	1.06305	0.00230377	0.0207685
ENSG00000102119	EMD	-1.96506	3.09442	4.7851e-05	0.00284712
ENSG00000134107	BHLHE40	-1.95433	6.79017	0.00642893	0.0375411
ENSG00000198142	SOWAHC	-1.95351	1.71447	0.000546794	0.00962086
ENSG00000251136	RP11-37B2.1	-1.95343	4.43497	2.27695e-05	0.00180284
ENSG00000060982	BCAT1	-1.95101	4.6131	0.00531877	0.0331494
ENSG00000175213	ZNF408	-1.95072	0.538461	0.00245621	0.0216552
ENSG00000143257	NR1I3	-1.94881	2.18525	0.00287937	0.0236702
ENSG00000184588	PDE4B	-1.94587	7.10492	0.00122401	0.0146271
ENSG00000266953	RP11-618P17.4	-1.9399	0.097009	0.000427156	0.00860362
ENSG00000130202	PVRL2	-1.93224	4.0463	0.00139052	0.0155638
ENSG00000140379	BCL2A1	-1.92376	4.92069	0.00164885	0.0171075
ENSG00000155252	PI4K2A	-1.92302	3.9124	0.00350989	0.0260278
ENSG00000172794	RAB37	-1.91815	4.71741	4.58605e-05	0.00275966
ENSG00000075426	FOSL2	-1.91447	8.00694	0.000264093	0.00690947
ENSG00000141503	MINK1	-1.91412	6.16599	4.93616e-05	0.00284712
ENSG00000143373	ZNF687	-1.9133	4.22721	6.19955e-06	0.00094445
ENSG00000173653	RCE1	-1.90403	1.70507	0.000503589	0.00912756
ENSG00000269711	CTD-3214H19.16	-1.90141	1.23372	0.000527478	0.0094187
ENSG00000224870	RP4-758J18.2	-1.90029	2.12539	1.54492e-05	0.00152402
ENSG00000265100	RP11-147L13.2	-1.8985	-0.0443535	0.00970384	0.048159
ENSG00000138166	DUSP5	-1.89656	3.69204	0.00229949	0.0207454
ENSG00000140406	MESDC1	-1.89641	1.91372	0.000344954	0.00790447
ENSG00000263884	RP11-705O1.8	-1.89472	0.466638	0.00929818	0.0470915
ENSG00000156804	FBXO32	-1.89129	2.30551	0.00108263	0.0136212
ENSG00000145555	MYO10	-1.89126	3.92098	0.00679601	0.0387263
ENSG00000151014	CCRN4L	-1.88941	3.92304	0.00326746	0.0252196
ENSG00000166188	ZNF319	-1.88809	2.34934	0.00827667	0.0439584
ENSG00000233016	SNHG7	-1.88227	1.93454	0.000120731	0.00451193
ENSG00000225331	AP001055.6	-1.88195	0.767938	0.00127114	0.0148107
ENSG00000082438	COBLL1	-1.88142	0.497818	0.00944992	0.0476264
ENSG00000068323	TFE3	-1.8797	4.41681	1.27837e-05	0.00131497
ENSG00000125977	EIF2S2	-1.87961	1.67384	5.55527e-05	0.00291265
ENSG00000107816	LZTS2	-1.87961	1.27938	0.00646073	0.0376661
ENSG00000111328	CDK2AP1	-1.87935	3.14126	1.12768e-07	0.000165757
ENSG00000171867	PRNP	-1.87573	6.05083	2.22685e-05	0.00179639
ENSG00000176624	MEX3C	-1.87317	5.16625	2.33199e-06	0.000619495
ENSG00000119280	C1orf198	-1.86683	1.14994	0.00224678	0.0205403
ENSG00000107185	RGP1	-1.86655	2.70836	4.0229e-05	0.00257856
ENSG00000029993	HMGB3	-1.86116	1.6988	0.00264414	0.0225851
ENSG00000126351	THRA	-1.8596	3.83134	0.00169158	0.0173382
ENSG00000120306	CYSTM1	-1.85508	4.15768	0.000178845	0.00572445
ENSG00000196843	ARID5A	-1.85274	4.5665	0.00111361	0.0138025
ENSG00000176248	ANAPC2	-1.85161	2.69701	5.13425e-06	0.000868717
ENSG00000188613	NANOS1	-1.8482	1.90015	0.00128171	0.014875
ENSG00000140332	TLE3	-1.84583	7.73077	0.000368459	0.00810591
ENSG00000125775	SDCBP2	-1.84566	0.350969	0.0102093	0.0499874
ENSG00000109674	NEIL3	-1.83862	1.83183	6.22322e-05	0.0031177
ENSG00000100410	PHF5A	-1.83728	2.33825	3.28353e-05	0.00229751
ENSG00000168040	FADD	-1.83715	1.23727	0.00284753	0.0235669
ENSG00000119688	ABCD4	-1.83679	3.21254	8.794e-06	0.00116655
ENSG00000154153	FAM134B	-1.8338	3.53917	0.00131813	0.0151227
ENSG00000157933	SKI	-1.83334	6.16532	0.00117866	0.014295
ENSG00000112877	CEP72	-1.833	2.1165	0.00215807	0.0200714
ENSG00000137309	HMGA1	-1.83173	5.17649	0.000840287	0.0118821
ENSG00000172426	RSPH9	-1.82545	2.31817	0.00334071	0.0254304
ENSG00000171316	CHD7	-1.82503	4.9711	0.00323019	0.0250809
ENSG00000172974	AC007318.5	-1.82292	4.58047	3.26776e-07	0.000231338
ENSG00000238005	RP11-443B7.1	-1.82233	1.23333	0.00350585	0.0260278
ENSG00000113369	ARRDC3	-1.82072	6.0644	0.00374953	0.0268768
ENSG00000151929	BAG3	-1.81764	3.04574	0.00129267	0.0149159
ENSG00000147454	SLC25A37	-1.81195	6.4862	0.00324188	0.0251213
ENSG00000268797	CTC-490E21.12	-1.81018	2.98261	0.00191498	0.0186483
ENSG00000143622	RIT1	-1.8101	6.06828	0.000434038	0.00860362
ENSG00000111424	VDR	-1.79781	5.23079	9.78993e-06	0.00116655
ENSG00000150768	DLAT	-1.79219	3.13359	0.0030215	0.0243725
ENSG00000072310	SREBF1	-1.78804	4.67512	7.50357e-05	0.00354139
ENSG00000083457	ITGAE	-1.77913	3.59201	7.86177e-05	0.00363221
ENSG00000115539	PDCL3	-1.77906	2.51367	0.000555306	0.00969749
ENSG00000136732	GYPC	-1.77192	4.50666	0.00151994	0.0163764
ENSG00000180694	TMEM64	-1.77161	2.80387	0.00048108	0.00892009
ENSG00000143153	ATP1B1	-1.76628	2.51687	0.00277356	0.023181
ENSG00000155090	KLF10	-1.76606	6.92701	0.000963198	0.0128089
ENSG00000168056	LTBP3	-1.76341	0.173651	0.00461467	0.0304023
ENSG00000135924	DNAJB2	-1.76248	2.97414	0.000123676	0.00459395
ENSG00000084112	SSH1	-1.76228	7.0689	7.50195e-05	0.00354139
ENSG00000139675	HNRNPA1L2	-1.76015	3.11232	8.18209e-07	0.000344042
ENSG00000135723	FHOD1	-1.7589	3.89621	0.000109927	0.00429535
ENSG00000105643	ARRDC2	-1.75837	4.40369	2.38244e-05	0.00184875
ENSG00000128891	C15orf57	-1.75572	3.01296	5.5383e-05	0.00291265
ENSG00000167291	TBC1D16	-1.75362	1.67535	0.00217626	0.0201162
ENSG00000096070	BRPF3	-1.7514	4.62832	1.93194e-05	0.00170963
ENSG00000184271	POU6F1	-1.74917	2.16388	0.00246851	0.0217167
ENSG00000105926	MPP6	-1.74817	1.14868	0.00566397	0.0344446
ENSG00000151062	CACNA2D4	-1.74771	3.95329	0.000115156	0.00442019
ENSG00000232187	FTH1P7	-1.74681	3.13053	3.49405e-05	0.00236241
ENSG00000173545	ZNF622	-1.74061	4.10355	0.000195625	0.00596036
ENSG00000182118	FAM89A	-1.73745	2.04135	0.00946564	0.0476264
ENSG00000108641	B9D1	-1.73558	1.89268	0.00376629	0.0269325
ENSG00000072042	RDH11	-1.73521	2.39874	0.000171756	0.00560897
ENSG00000136270	TBRG4	-1.72597	2.92404	8.76475e-06	0.00116655
ENSG00000244513	CTD-2013N24.2	-1.72588	1.16778	0.00455218	0.0301682
ENSG00000196923	PDLIM7	-1.72463	3.93378	0.005327	0.0331663
ENSG00000177733	HNRNPA0	-1.72463	4.46865	2.18099e-05	0.00178559
ENSG00000178623	GPR35	-1.72319	1.62215	0.00421705	0.0286163
ENSG00000162512	SDC3	-1.72234	2.53994	0.00286092	0.0235669
ENSG00000126581	BECN1	-1.721	3.26622	5.99849e-06	0.000929293
ENSG00000067365	METTL22	-1.71968	3.91158	0.000172054	0.00560897
ENSG00000122644	ARL4A	-1.71779	3.51273	0.00999017	0.0492551
ENSG00000227117	CTA-85E5.10	-1.71151	4.60399	0.000797455	0.0116329
ENSG00000163682	RPL9	-1.71042	4.52255	2.15304e-06	0.00061695
ENSG00000116396	KCNC4	-1.7087	1.83814	0.006367	0.0373607
ENSG00000185262	UBALD2	-1.70819	5.01099	0.000692208	0.0108332
ENSG00000068383	INPP5A	-1.70423	6.53111	0.000504482	0.00912998
ENSG00000116604	MEF2D	-1.7037	7.38497	0.000920777	0.0125438
ENSG00000090674	MCOLN1	-1.70019	4.13676	1.48568e-05	0.0014777
ENSG00000140564	FURIN	-1.69762	5.82774	0.000162157	0.00548192
ENSG00000251417	RP11-1348G14.4	-1.69735	1.02618	0.00482402	0.0311603
ENSG00000174574	AKIRIN1	-1.69425	5.77232	6.36812e-06	0.000946177
ENSG00000121797	CCRL2	-1.69375	2.40202	0.00364273	0.0266137
ENSG00000103168	TAF1C	-1.69292	2.70406	0.000828565	0.0118149
ENSG00000105879	CBLL1	-1.69213	4.88562	1.53905e-06	0.000474934
ENSG00000162433	AK4	-1.69179	2.10317	0.00831673	0.0440653
ENSG00000133639	BTG1	-1.69087	6.22036	0.000843995	0.0119079
ENSG00000184068	RP5-821D11.7	-1.69072	2.50874	0.00161501	0.0169162
ENSG00000255872	RP11-613M10.9	-1.6865	2.64993	0.000171648	0.00560897
ENSG00000188312	CENPP	-1.68477	3.61014	0.00170556	0.0173716
ENSG00000165410	CFL2	-1.68468	1.90659	0.00801114	0.043042
ENSG00000257242	C12orf79	-1.68454	8.45633	0.000411403	0.00842587
ENSG00000065923	SLC9A7	-1.68391	4.87404	0.00105302	0.0133541
ENSG00000167995	BEST1	-1.68113	1.97162	0.00137465	0.0155182
ENSG00000106991	ENG	-1.67955	4.84496	0.000390464	0.00836162
ENSG00000143443	C1orf56	-1.67871	2.25421	0.00222786	0.0204206
ENSG00000117036	ETV3	-1.67813	5.51562	0.000180814	0.00575687
ENSG00000204899	MZT1	-1.67685	2.2779	0.000397582	0.00836659
ENSG00000074842	C19orf10	-1.67075	4.0473	2.07289e-05	0.00174456
ENSG00000158480	SPATA2	-1.67004	3.37168	0.00104289	0.0133159
ENSG00000148331	ASB6	-1.66864	2.08926	0.00100626	0.0131681
ENSG00000102225	CDK16	-1.66692	5.17093	1.61221e-05	0.00154528
ENSG00000100100	PIK3IP1	-1.66684	3.92791	4.28798e-06	0.000819141
ENSG00000167525	PROCA1	-1.66548	1.68088	0.00375355	0.0268768
ENSG00000133121	STARD13	-1.66354	3.59434	0.00766487	0.0419001
ENSG00000166226	CCT2	-1.66347	4.58189	2.33314e-05	0.00183477
ENSG00000100897	DCAF11	-1.66202	3.1633	0.000166736	0.00553191
ENSG00000120063	GNA13	-1.66197	7.93376	0.00194535	0.018808
ENSG00000261221	ZNF865	-1.65679	3.51942	2.02681e-05	0.00172998
ENSG00000272565	RP11-485G4.2	-1.65644	2.15917	0.00401256	0.0279904
ENSG00000161921	CXCL16	-1.64727	6.35381	0.00306466	0.0245004
ENSG00000081760	AACS	-1.6412	2.43843	0.000774854	0.0115428
ENSG00000138101	DTNB	-1.64022	4.31634	0.000988763	0.01302
ENSG00000237522	NONOP2	-1.63967	1.73124	0.00361831	0.0265445
ENSG00000254995	STX16-NPEPL1	-1.63753	4.59792	4.16471e-05	0.00259701
ENSG00000177169	ULK1	-1.6365	4.92727	9.73311e-06	0.00116655
ENSG00000100528	CNIH1	-1.63529	4.04473	7.3128e-05	0.00347864
ENSG00000167394	ZNF668	-1.63273	1.83371	0.00543999	0.0335917
ENSG00000063245	EPN1	-1.62794	5.09345	1.34305e-05	0.0013698
ENSG00000147872	PLIN2	-1.62772	5.94188	0.00242719	0.0215032
ENSG00000197021	CXorf40B	-1.62536	2.16301	0.000858741	0.0119895
ENSG00000086544	ITPKC	-1.624	2.19762	0.00270776	0.0229009
ENSG00000129696	TTI2	-1.61653	1.92845	0.00119832	0.0144074
ENSG00000108828	VAT1	-1.6156	3.01098	0.00166574	0.0172079
ENSG00000113456	RAD1	-1.61477	2.96288	5.39865e-05	0.00291265
ENSG00000171222	SCAND1	-1.61065	2.06487	0.000333469	0.0077928
ENSG00000089091	DZANK1	-1.60698	1.55036	0.00553956	0.0340063
ENSG00000176225	RTTN	-1.60465	4.68266	5.34151e-06	0.000868717
ENSG00000225093	RPL3P7	-1.60211	2.00792	1.77389e-08	8.44595e-05
ENSG00000152284	TCF7L1	-1.60165	1.03572	0.00993008	0.0490823
ENSG00000166484	MAPK7	-1.60143	4.32489	0.00169192	0.0173382
ENSG00000131899	LLGL1	-1.6011	2.26534	0.00229101	0.020716
ENSG00000148057	IDNK	-1.5836	3.3714	0.000369568	0.00810591
ENSG00000233912	AC026202.3	-1.58308	3.83276	0.000332854	0.0077928
ENSG00000132906	CASP9	-1.58144	4.39129	0.00143624	0.0158888
ENSG00000172345	STARD5	-1.57927	3.72957	0.000674925	0.0106597
ENSG00000013563	DNASE1L1	-1.57771	0.0854369	0.00897943	0.0462816
ENSG00000055483	USP36	-1.57739	6.04155	0.00138145	0.0155526
ENSG00000177426	TGIF1	-1.57612	4.34177	0.000262121	0.00689206
ENSG00000072110	ACTN1	-1.57139	6.64805	7.67673e-07	0.000342183
ENSG00000206341	HLA-H	-1.57077	0.841678	0.00565457	0.0344222
ENSG00000139354	GAS2L3	-1.57072	3.78833	0.00410806	0.0281552
ENSG00000177427	MIEF2	-1.57048	0.0243405	0.00357473	0.0263131
ENSG00000167674	HDGFRP2	-1.57025	1.91531	0.000617289	0.0101088
ENSG00000102226	USP11	-1.56948	2.95256	0.000464136	0.00875529
ENSG00000185000	DGAT1	-1.56828	4.50215	1.37726e-06	0.000436192
ENSG00000107362	ABHD17B	-1.56778	4.51928	5.06675e-06	0.000868717
ENSG00000087157	PGS1	-1.56695	6.60679	0.000337576	0.00782845
ENSG00000115540	MOB4	-1.56598	2.24083	0.000989888	0.01302
ENSG00000166860	ZBTB39	-1.56498	3.4972	0.000222004	0.00627189
ENSG00000146826	C7orf43	-1.56391	3.05417	0.000355022	0.00796122
ENSG00000104671	DCTN6	-1.55784	2.22746	0.000567509	0.00977351
ENSG00000070495	JMJD6	-1.55673	4.69311	0.00157263	0.0166793
ENSG00000166886	NAB2	-1.55624	2.75738	0.00201449	0.0193183
ENSG00000131669	NINJ1	-1.55601	5.80522	0.00516047	0.0324484
ENSG00000132128	LRRC41	-1.55572	4.4394	1.11492e-05	0.00121395
ENSG00000267427	CTC-503J8.6	-1.55112	3.37455	0.000379252	0.0082537
ENSG00000154122	ANKH	-1.54936	5.71114	0.00405986	0.0280363
ENSG00000117479	SLC19A2	-1.54828	3.42392	0.000482507	0.00892009
ENSG00000138231	DBR1	-1.5482	3.22189	0.00105608	0.0133648
ENSG00000143862	ARL8A	-1.54759	4.28613	0.000505789	0.00913292
ENSG00000168256	NKIRAS2	-1.54242	5.34906	7.06321e-06	0.00100007
ENSG00000165782	TMEM55B	-1.54189	3.93332	0.000168892	0.00556882
ENSG00000065989	PDE4A	-1.54187	4.76553	0.00143639	0.0158888
ENSG00000197405	C5AR1	-1.54102	7.27316	0.000404056	0.00838417
ENSG00000166947	EPB42	-1.53965	2.85428	0.000185699	0.00585048
ENSG00000111832	RWDD1	-1.53874	4.46694	5.24417e-06	0.000868717
ENSG00000066117	SMARCD1	-1.53868	3.89591	3.62909e-05	0.002423
ENSG00000132581	SDF2	-1.53722	4.54879	2.81971e-05	0.00205668
ENSG00000162413	KLHL21	-1.53345	3.79912	0.000340741	0.00787105
ENSG00000111490	TBC1D30	-1.53329	3.23259	9.88873e-05	0.00400517
ENSG00000167900	TK1	-1.53317	1.52779	0.00614042	0.0364758
ENSG00000130734	ATG4D	-1.53223	2.05732	0.00492384	0.0316045
ENSG00000188305	C19orf35	-1.53199	3.33584	0.0012693	0.0148107
ENSG00000231721	LINC-PINT	-1.53141	8.5752	0.00739777	0.0409909
ENSG00000100092	SH3BP1	-1.53107	2.65714	0.0022819	0.0206727
ENSG00000213362	FTH1P12	-1.52923	0.31194	0.00031195	0.00759983
ENSG00000005486	RHBDD2	-1.52497	4.17407	0.000207107	0.00606455
ENSG00000160445	ZER1	-1.52315	3.73802	0.00023959	0.00659831
ENSG00000054967	RELT	-1.52297	6.27287	0.00350194	0.0260278
ENSG00000268734	CTB-61M7.2	-1.52288	3.70648	0.00287228	0.0236443
ENSG00000132781	MUTYH	-1.52204	1.60567	0.00156074	0.0166372
ENSG00000146094	DOK3	-1.52123	4.11552	8.26887e-05	0.00373082
ENSG00000198455	ZXDB	-1.52063	3.30662	0.00271418	0.0229151
ENSG00000007968	E2F2	-1.52033	2.76066	0.00580078	0.0350992
ENSG00000182903	ZNF721	-1.51988	2.21766	0.000433352	0.00860362
ENSG00000051128	HOMER3	-1.5196	1.76549	0.00558401	0.0341482
ENSG00000132361	CLUH	-1.51943	3.01645	0.000348916	0.00790447
ENSG00000101986	ABCD1	-1.51801	2.83799	0.00085712	0.0119839
ENSG00000154035	C17orf103	-1.51747	3.74032	0.00189495	0.0184962
ENSG00000132535	DLG4	-1.51736	3.87263	0.000358224	0.00798376
ENSG00000123983	ACSL3	-1.51427	6.70863	0.0019982	0.0192233
ENSG00000196704	AMZ2	-1.51239	3.93533	3.27396e-06	0.000703609
ENSG00000162910	MRPL55	-1.50949	2.12632	0.00336875	0.0255631
ENSG00000133657	ATP13A3	-1.50918	7.63476	0.00794086	0.0427981
ENSG00000197818	SLC9A8	-1.50633	6.66376	2.42264e-06	0.000619495
ENSG00000164674	SYTL3	-1.50617	5.69135	0.000285559	0.00727286
ENSG00000108406	DHX40	-1.50586	4.35484	9.10996e-06	0.00116655
ENSG00000020633	RUNX3	-1.50381	5.95008	0.00722133	0.0403102
ENSG00000006451	RALA	-1.50317	6.15792	0.0011063	0.0137545
ENSG00000123815	ADCK4	1.50029	2.22383	0.00748721	0.0413591
ENSG00000113360	DROSHA	1.5006	4.75109	0.00263988	0.0225807
ENSG00000205784	ARRDC5	1.50126	1.64149	0.00741461	0.0410464
ENSG00000179104	TMTC2	1.50144	7.3427	0.00406511	0.0280363
ENSG00000140365	COMMD4	1.50213	2.23467	0.00134517	0.0153304
ENSG00000136828	RALGPS1	1.50313	4.02102	0.001573	0.0166793
ENSG00000141447	OSBPL1A	1.5039	5.01603	0.00212497	0.0198902
ENSG00000007129	CEACAM21	1.5049	0.502725	0.00607084	0.0361696
ENSG00000149657	LSM14B	1.50603	3.41876	4.01432e-07	0.000239369
ENSG00000125247	TMTC4	1.50859	4.21422	0.000103613	0.00414281
ENSG00000137764	MAP2K5	1.51084	6.13652	0.000857176	0.0119839
ENSG00000149196	C11orf73	1.51418	3.20572	0.00194566	0.018808
ENSG00000145220	LYAR	1.51639	3.13184	0.00016659	0.00553191
ENSG00000226822	RP11-356N1.2	1.51878	2.32763	0.00277017	0.023181
ENSG00000160229	ZNF66	1.52083	1.80451	0.00958401	0.0479201
ENSG00000068784	SRBD1	1.52192	5.59401	0.00269365	0.0228618
ENSG00000101464	PIGU	1.52455	3.24452	0.00556014	0.0340442
ENSG00000106804	C5	1.52623	2.96759	0.00374568	0.0268768
ENSG00000121988	ZRANB3	1.52713	3.58138	0.00307321	0.0245209
ENSG00000136933	RABEPK	1.52963	1.76145	0.008733	0.0454986
ENSG00000204713	TRIM27	1.52985	4.29792	0.00462134	0.0304255
ENSG00000004766	CCDC132	1.53165	5.13276	0.00156473	0.0166412
ENSG00000164073	MFSD8	1.53461	4.24086	4.50017e-06	0.000829967
ENSG00000111110	PPM1H	1.53519	4.75954	0.00435275	0.0292525
ENSG00000135439	AGAP2	1.53543	1.45628	0.00618132	0.0366104
ENSG00000142185	TRPM2	1.53616	4.8684	0.00218281	0.0201304
ENSG00000181924	COA4	1.5408	2.76836	0.00236966	0.0211565
ENSG00000143847	PPFIA4	1.54095	3.71515	0.00969347	0.0481518
ENSG00000145375	SPATA5	1.54394	4.61981	0.00726857	0.0404714
ENSG00000196141	SPATS2L	1.54408	3.94891	0.0026494	0.0225877
ENSG00000146733	PSPH	1.54579	1.03331	0.00366079	0.026637
ENSG00000103227	LMF1	1.54594	3.34826	0.00369825	0.0267479
ENSG00000114541	FRMD4B	1.54665	6.91634	0.00898858	0.0463042
ENSG00000133627	ACTR3B	1.54681	3.12851	0.00138674	0.0155638
ENSG00000124641	MED20	1.54792	2.83653	0.00678452	0.0387104
ENSG00000157617	C2CD2	1.54906	4.62971	0.000418855	0.0084864
ENSG00000044459	CNTLN	1.54985	5.73972	0.00189261	0.0184962
ENSG00000152061	RABGAP1L	1.54989	7.99087	5.65517e-05	0.0029249
ENSG00000143919	CAMKMT	1.55047	5.9072	0.00437691	0.0293297
ENSG00000260336	RP11-395B7.7	1.5507	2.92618	0.00259156	0.0223175
ENSG00000154655	L3MBTL4	1.55343	4.94552	0.00397867	0.0278391
ENSG00000143643	TTC13	1.55559	5.2807	0.000782795	0.0116021
ENSG00000152422	XRCC4	1.55684	5.7659	0.00304772	0.0244556
ENSG00000151466	SCLT1	1.55768	7.63757	0.000653132	0.0104527
ENSG00000075188	NUP37	1.55801	2.10022	0.00772691	0.0420367
ENSG00000197563	PIGN	1.55842	4.42365	0.00330635	0.025348
ENSG00000082074	FYB	1.55858	8.31743	0.00489451	0.031433
ENSG00000164086	DUSP7	1.55944	5.15349	0.000433898	0.00860362
ENSG00000185808	PIGP	1.55944	1.20324	0.000891139	0.0123133
ENSG00000086300	SNX10	1.56081	6.85984	0.000554378	0.00969749
ENSG00000204104	TRAF3IP1	1.5621	3.49447	4.90139e-05	0.00284712
ENSG00000140386	SCAPER	1.56343	6.25466	0.00147301	0.0161153
ENSG00000270106	TSNAX-DISC1	1.56364	2.22624	0.000370256	0.00810591
ENSG00000145439	CBR4	1.56513	4.14828	0.000839427	0.0118821
ENSG00000155749	ALS2CR12	1.5663	2.97819	0.00857402	0.0449741
ENSG00000142875	PRKACB	1.56708	4.46932	0.000157056	0.00535741
ENSG00000102871	TRADD	1.56747	1.70006	0.00245725	0.0216552
ENSG00000117228	GBP1	1.57063	4.4229	0.00605865	0.0361424
ENSG00000139974	SLC38A6	1.57227	4.64229	0.000289117	0.00731273
ENSG00000172171	TEFM	1.57341	2.09635	0.00453011	0.0300821
ENSG00000165055	METTL2B	1.57493	2.25798	0.00105903	0.0133881
ENSG00000112249	ASCC3	1.5752	6.61422	5.54906e-05	0.00291265
ENSG00000081386	ZNF510	1.57667	1.64223	0.00661868	0.038167
ENSG00000205981	DNAJC19	1.57793	2.89532	0.00205474	0.0195485
ENSG00000055147	FAM114A2	1.57844	2.92493	0.00516044	0.0324484
ENSG00000146842	TMEM209	1.58253	1.66687	0.000501602	0.00912554
ENSG00000196510	ANAPC7	1.58258	2.98208	0.000917157	0.0125289
ENSG00000188917	TRMT2B	1.58351	3.3787	6.65658e-05	0.00325658
ENSG00000215482	CALM2P3	1.58447	1.17635	0.000445692	0.0086098
ENSG00000184992	BRI3BP	1.58629	3.91567	0.00117107	0.0142506
ENSG00000006757	PNPLA4	1.58712	1.01892	0.00828537	0.0439823
ENSG00000156931	VPS8	1.58932	7.03665	0.000245042	0.00667212
ENSG00000178927	C17orf62	1.58947	4.58267	0.00095962	0.0127896
ENSG00000185829	ARL17A	1.59044	1.86445	0.00825181	0.0439039
ENSG00000165675	ENOX2	1.5907	5.60288	0.00482919	0.0311603
ENSG00000136874	STX17	1.59129	4.41301	6.37845e-05	0.00317209
ENSG00000106701	FSD1L	1.5927	4.08889	0.000567365	0.00977351
ENSG00000150540	HNMT	1.59788	5.75405	0.0009552	0.0127874
ENSG00000151148	UBE3B	1.60041	4.94454	0.000174795	0.00563982
ENSG00000134183	GNAT2	1.60124	1.75281	0.00606027	0.0361424
ENSG00000132256	TRIM5	1.60145	4.11749	0.00108627	0.0136212
ENSG00000150477	KIAA1328	1.60335	4.77187	0.000332064	0.0077928
ENSG00000257452	RP1-71H24.1	1.60444	2.40103	0.00596275	0.0358271
ENSG00000135537	LACE1	1.60466	3.81943	0.0017395	0.0176165
ENSG00000109814	UGDH	1.60637	3.38985	0.00464593	0.030504
ENSG00000166326	TRIM44	1.60917	6.64907	0.000261738	0.00689206
ENSG00000204406	MBD5	1.61332	6.18306	0.00145302	0.0159992
ENSG00000102181	CD99L2	1.61598	5.36069	0.0001661	0.00553191
ENSG00000179921	GPBAR1	1.61814	3.15256	0.00132499	0.0151503
ENSG00000101347	SAMHD1	1.62011	8.97011	9.37433e-05	0.00390207
ENSG00000261799	RP11-283I3.6	1.62115	2.74808	0.00918629	0.0468277
ENSG00000135457	TFCP2	1.62481	6.20465	0.000866871	0.0120471
ENSG00000000457	SCYL3	1.62671	3.21538	0.0070035	0.0395322
ENSG00000120868	APAF1	1.62732	6.51945	0.000242154	0.00664079
ENSG00000215271	HOMEZ	1.62737	3.00626	0.00170193	0.0173716
ENSG00000178105	DDX10	1.6289	5.12131	0.00177502	0.0178466
ENSG00000158623	COPG2	1.63176	3.41389	0.00138908	0.0155638
ENSG00000176102	CSTF3	1.63311	4.49853	0.000979606	0.0129841
ENSG00000066651	TRMT11	1.63398	2.81222	9.87494e-05	0.00400517
ENSG00000122986	HVCN1	1.63602	5.34944	0.0033177	0.0253509
ENSG00000269928	RP11-849F2.8	1.6414	0.179098	0.00948354	0.0476264
ENSG00000032389	TSSC1	1.64243	4.0654	0.00684061	0.03887
ENSG00000170634	ACYP2	1.6426	5.24911	0.000587704	0.00985776
ENSG00000171307	ZDHHC16	1.64492	2.71696	0.00550168	0.0338511
ENSG00000181722	ZBTB20	1.64513	7.22338	0.000445621	0.0086098
ENSG00000168016	TRANK1	1.64644	5.22864	0.00181156	0.0180781
ENSG00000115282	TTC31	1.6476	3.38009	6.69683e-05	0.00326301
ENSG00000029639	TFB1M	1.64913	2.90457	0.00972622	0.0482502
ENSG00000136250	AOAH	1.65012	9.61875	0.00101373	0.0131858
ENSG00000138073	PREB	1.65407	2.89035	0.00227388	0.0206686
ENSG00000257261	RP11-96H19.1	1.65545	2.19335	0.00969437	0.0481518
ENSG00000091106	NLRC4	1.65629	4.984	0.00997665	0.0492086
ENSG00000120860	CCDC53	1.65876	3.96753	0.000262855	0.00689206
ENSG00000006625	GGCT	1.66001	2.9332	0.000411521	0.00842587
ENSG00000166171	DPCD	1.66047	3.41733	0.00128113	0.014875
ENSG00000151164	RAD9B	1.66325	2.37105	0.00456173	0.0302149
ENSG00000184939	ZFP90	1.66473	3.30814	0.000670714	0.0106211
ENSG00000087884	AAMDC	1.6653	2.36029	0.00209031	0.019747
ENSG00000138119	MYOF	1.66614	6.49177	0.000349572	0.00790447
ENSG00000152217	SETBP1	1.66614	5.2244	0.00152958	0.0164547
ENSG00000116990	MYCL	1.66758	4.29694	0.00813605	0.0434609
ENSG00000130150	MOSPD2	1.66793	5.33147	0.00133557	0.0152357
ENSG00000240291	RP11-499P20.2	1.67237	0.168192	0.00310692	0.0246931
ENSG00000197056	ZMYM1	1.67782	2.90047	0.00108126	0.0136212
ENSG00000256803	RP11-133L14.5	1.67809	1.41476	0.00637627	0.0373688
ENSG00000058866	DGKG	1.68026	6.30264	0.00731979	0.0406523
ENSG00000124786	SLC35B3	1.68358	3.4842	7.59064e-05	0.00356849
ENSG00000019991	HGF	1.68536	3.79812	0.00399597	0.0279115
ENSG00000162961	DPY30	1.68592	3.21891	0.00125154	0.0147166
ENSG00000167851	CD300A	1.68871	5.20354	2.45604e-05	0.00186698
ENSG00000119457	SLC46A2	1.68928	4.21827	0.000959219	0.0127896
ENSG00000117153	KLHL12	1.69356	3.88194	0.000103411	0.00414281
ENSG00000162869	PPP1R21	1.70033	5.29027	0.00218268	0.0201304
ENSG00000179933	C14orf119	1.70283	3.07564	0.00655447	0.0379976
ENSG00000122223	CD244	1.70302	4.83231	0.000799907	0.0116329
ENSG00000070190	DAPP1	1.70789	6.59603	0.000283807	0.00726764
ENSG00000136319	TTC5	1.71013	3.31839	0.0050175	0.0319332
ENSG00000138639	ARHGAP24	1.71061	7.64185	0.00409079	0.0281008
ENSG00000145246	ATP10D	1.71115	5.34373	0.000694131	0.0108351
ENSG00000134146	DPH6	1.71392	3.31969	0.0062514	0.0368983
ENSG00000170365	SMAD1	1.71393	3.42305	0.000179738	0.00573778
ENSG00000229715	EEF1DP3	1.7141	6.02223	0.0031389	0.0247584
ENSG00000123213	NLN	1.71665	5.13483	0.0024375	0.0215384
ENSG00000232528	RP4-673D20.3	1.7179	1.47644	0.00309809	0.024676
ENSG00000117419	ERI3	1.71877	4.53875	0.0017811	0.0178764
ENSG00000072694	FCGR2B	1.72426	2.1027	0.00184394	0.0182499
ENSG00000146197	SCUBE3	1.72831	2.51232	0.00866172	0.0452251
ENSG00000138642	HERC6	1.72982	3.72183	0.000408087	0.00842424
ENSG00000146416	AIG1	1.73347	3.59277	0.00138054	0.0155526
ENSG00000117899	MESDC2	1.73481	3.89829	9.48717e-06	0.00116655
ENSG00000224597	PTCHD3P1	1.73562	4.60143	0.00421814	0.0286163
ENSG00000146802	TMEM168	1.73668	3.76188	3.0363e-05	0.00217511
ENSG00000181804	SLC9A9	1.73782	7.71917	0.000536945	0.00955047
ENSG00000169857	AVEN	1.73789	2.28494	0.00355005	0.0261892
ENSG00000020256	ZFP64	1.74014	3.54033	0.0021935	0.020198
ENSG00000152147	GEMIN6	1.7428	1.20992	0.00945026	0.0476264
ENSG00000188681	TEKT4P2	1.74332	4.47442	0.00431125	0.0290352
ENSG00000138604	GLCE	1.74413	4.79932	0.000289836	0.00731273
ENSG00000196975	ANXA4	1.74452	5.34118	0.000247641	0.00668112
ENSG00000261879	RP11-333E1.1	1.74789	4.89735	0.000946028	0.012707
ENSG00000150054	MPP7	1.74937	7.36609	0.000846163	0.0119106
ENSG00000042317	SPATA7	1.75214	2.2444	0.00258604	0.0223104
ENSG00000096968	JAK2	1.7577	7.51117	8.63799e-05	0.00375301
ENSG00000175857	GAPT	1.75793	4.51509	0.00373821	0.0268768
ENSG00000102738	MRPS31	1.76754	3.36613	0.000480719	0.00892009
ENSG00000155085	AK9	1.76857	3.01869	0.00289576	0.0237725
ENSG00000099219	ERMP1	1.76923	4.31509	5.52692e-05	0.00291265
ENSG00000214954	LRRC69	1.77252	2.63514	0.00810013	0.0433653
ENSG00000133216	EPHB2	1.77268	4.28286	0.00104333	0.0133159
ENSG00000214872	SMTNL1	1.77298	1.29376	0.00480727	0.0311051
ENSG00000219545	RPA3-AS1	1.77707	5.0666	0.00328737	0.0252508
ENSG00000146776	ATXN7L1	1.77765	6.24941	0.00330482	0.025348
ENSG00000250903	GMDS-AS1	1.78076	5.66739	0.00188433	0.0184962
ENSG00000143452	HORMAD1	1.78086	2.38198	0.00634604	0.0372559
ENSG00000088179	PTPN4	1.78292	4.61905	0.00170234	0.0173716
ENSG00000166359	WDR88	1.78627	0.440667	0.00678899	0.0387104
ENSG00000198648	STK39	1.78691	6.07321	0.000678642	0.0107044
ENSG00000231365	RP11-418J17.1	1.78764	3.54911	0.00903149	0.04635
ENSG00000197008	ZNF138	1.78821	1.56706	0.00331944	0.0253509
ENSG00000002016	RAD52	1.78989	4.83992	8.61548e-05	0.00375301
ENSG00000161618	ALDH16A1	1.79176	0.602628	0.00365849	0.0266364
ENSG00000243176	RP11-550I24.2	1.79196	2.8182	0.00183594	0.018221
ENSG00000125746	EML2	1.79301	1.93296	0.00118743	0.0143366
ENSG00000177853	ZNF518A	1.79713	5.85483	0.000390235	0.00836162
ENSG00000145348	TBCK	1.80112	5.37667	0.002805	0.0233229
ENSG00000128805	ARHGAP22	1.81072	4.45068	0.00534743	0.0332419
ENSG00000149474	CSRP2BP	1.8142	2.7482	0.00968265	0.0481333
ENSG00000083290	ULK2	1.81422	5.39698	0.000489037	0.00901311
ENSG00000128881	TTBK2	1.81683	5.66533	0.000100916	0.00406194
ENSG00000145982	FARS2	1.81795	5.96218	0.00394977	0.0277498
ENSG00000157212	PAXIP1	1.81834	3.99151	3.15294e-05	0.0022321
ENSG00000135211	TMEM60	1.81881	3.14903	0.00101346	0.0131858
ENSG00000211452	DIO1	1.82021	1.17351	0.0102146	0.0499928
ENSG00000166199	ALKBH3	1.82092	2.71937	0.000401123	0.00836659
ENSG00000111846	GCNT2	1.82221	5.96607	0.000940626	0.0126627
ENSG00000160214	RRP1	1.82471	5.24994	0.00160721	0.0168491
ENSG00000247950	SEC24B-AS1	1.82575	0.804933	0.00132501	0.0151503
ENSG00000245937	CTC-228N24.3	1.82629	3.45709	0.00724969	0.0404497
ENSG00000182108	DEXI	1.82843	5.54681	0.00277363	0.023181
ENSG00000268163	AC004076.9	1.83045	0.141467	0.00953216	0.0477799
ENSG00000064652	SNX24	1.83058	4.6878	0.000203744	0.00602472
ENSG00000272555	RP11-459I19.1	1.83166	0.47307	0.00925935	0.0469799
ENSG00000245849	RAD51-AS1	1.8333	2.09494	0.00331461	0.0253509
ENSG00000198736	MSRB1	1.8345	3.71983	0.00250166	0.021884
ENSG00000179583	CIITA	1.83506	6.97408	0.00129972	0.0149685
ENSG00000086200	IPO11	1.8351	3.41457	0.000356106	0.00796122
ENSG00000080200	CRYBG3	1.8374	5.00742	0.00139408	0.0155638
ENSG00000184719	RNLS	1.83951	3.23126	0.00746388	0.0413001
ENSG00000105429	MEGF8	1.84015	2.29599	0.000873462	0.0121107
ENSG00000196873	CBWD3	1.84046	2.26631	0.000669297	0.0106211
ENSG00000121210	KIAA0922	1.8409	7.35893	0.000806401	0.0116329
ENSG00000120256	LRP11	1.84115	0.44262	0.00876941	0.0455502
ENSG00000138036	DYNC2LI1	1.84139	0.777973	0.00652394	0.0378911
ENSG00000145416	MARCH1	1.84158	7.91529	0.000749618	0.0113337
ENSG00000163535	SGOL2	1.84161	0.788412	0.00864687	0.0451867
ENSG00000050438	SLC4A8	1.8439	4.19758	0.00425692	0.0287905
ENSG00000154589	LY96	1.84751	4.38857	0.000363539	0.00806323
ENSG00000249859	PVT1	1.84852	5.95081	0.000856976	0.0119839
ENSG00000070785	EIF2B3	1.8509	4.25578	0.000832104	0.0118311
ENSG00000223745	RP4-717I23.3	1.85477	4.48685	1.64706e-05	0.00156082
ENSG00000253797	UTP14C	1.85486	2.12049	0.00595018	0.0358052
ENSG00000232973	CYP1B1-AS1	1.85642	4.02335	0.00534744	0.0332419
ENSG00000163159	VPS72	1.86049	2.1287	0.00959635	0.0479419
ENSG00000106034	CPED1	1.86444	5.37504	0.00240264	0.0213716
ENSG00000138640	FAM13A	1.86586	6.45653	0.000538032	0.00955047
ENSG00000180509	KCNE1	1.86807	5.35548	0.000964268	0.012809
ENSG00000213988	ZNF90	1.87156	0.677583	0.009543	0.0478039
ENSG00000172159	FRMD3	1.87482	5.35264	0.000776876	0.0115428
ENSG00000179630	LACC1	1.87629	1.9434	0.000460339	0.00873845
ENSG00000093144	ECHDC1	1.87682	5.83759	8.58158e-05	0.00375301
ENSG00000065268	WDR18	1.88038	0.616641	0.00124386	0.0146907
ENSG00000134321	RSAD2	1.88326	3.50907	0.00603109	0.0361115
ENSG00000118922	KLF12	1.88539	5.83315	0.000203541	0.00602472
ENSG00000187037	GPR141	1.88624	-0.222811	0.000399907	0.00836659
ENSG00000109667	SLC2A9	1.8885	6.84058	0.00111207	0.0137977
ENSG00000135362	PRR5L	1.89004	4.14644	0.00262481	0.0224997
ENSG00000143224	PPOX	1.89489	1.83922	0.00463411	0.0304843
ENSG00000171984	C20orf196	1.89555	3.86304	0.0091832	0.0468277
ENSG00000105854	PON2	1.89632	2.74005	0.000790102	0.0116329
ENSG00000266497	RP11-995C19.2	1.89664	-0.10972	0.00664886	0.0382462
ENSG00000167562	ZNF701	1.89838	2.40527	0.0015588	0.0166314
ENSG00000132530	XAF1	1.90071	6.34472	0.000188396	0.00587395
ENSG00000151131	C12orf45	1.90236	2.56561	0.000959557	0.0127896
ENSG00000246430	LINC00968	1.90355	1.82983	0.000331605	0.0077928
ENSG00000136631	VPS45	1.9059	4.87838	0.000586575	0.00985776
ENSG00000197603	C5orf42	1.9062	3.4549	8.9437e-05	0.00381925
ENSG00000064933	PMS1	1.90667	3.29636	0.00100582	0.0131681
ENSG00000226137	BAIAP2-AS1	1.91311	2.64625	0.000247368	0.00668112
ENSG00000171189	GRIK1	1.91653	3.49856	0.00466646	0.0305171
ENSG00000257759	RP11-486O13.4	1.91971	0.910817	0.00883899	0.0458128
ENSG00000272568	CTB-113D17.1	1.92265	1.27008	0.00877466	0.0455578
ENSG00000120647	CCDC77	1.92328	2.91883	0.00327166	0.0252196
ENSG00000100726	TELO2	1.92552	1.46383	0.00174356	0.0176165
ENSG00000100372	SLC25A17	1.93279	2.97262	0.00328589	0.0252508
ENSG00000172954	LCLAT1	1.93497	4.00809	0.00137581	0.0155182
ENSG00000163563	MNDA	1.9364	7.81466	0.0015798	0.016722
ENSG00000264545	RP11-145E5.5	1.9364	0.0607714	0.00474965	0.0308484
ENSG00000164494	PDSS2	1.93693	5.75293	0.000395459	0.00836659
ENSG00000120696	KBTBD7	1.93885	1.34229	0.00930162	0.0470915
ENSG00000140181	HERC2P2	1.94067	4.00325	0.000412367	0.00842587
ENSG00000205209	SCGB2B2	1.94569	1.4492	0.00952286	0.0477731
ENSG00000139173	TMEM117	1.94961	3.04698	0.00763601	0.0418917
ENSG00000150456	N6AMT2	1.95232	1.16146	0.00904676	0.04635
ENSG00000138399	FASTKD1	1.95288	3.29746	0.000168061	0.00555663
ENSG00000143178	TBX19	1.95297	2.73103	0.00765505	0.0419001
ENSG00000247134	RP11-11N9.4	1.95484	1.49728	0.00372706	0.0268433
ENSG00000121486	TRMT1L	1.95485	3.77117	0.00145911	0.0160223
ENSG00000177225	PDDC1	1.96009	1.52208	0.00119176	0.0143572
ENSG00000204131	NHSL2	1.96063	5.44874	0.00919912	0.0468277
ENSG00000198121	LPAR1	1.96152	5.67091	0.000955033	0.0127874
ENSG00000005020	SKAP2	1.96773	7.36049	0.000234035	0.00651993
ENSG00000107201	DDX58	1.97139	5.02509	0.0020911	0.019747
ENSG00000203697	CAPN8	1.9741	1.1786	0.00871895	0.045445
ENSG00000156299	TIAM1	1.97514	7.29259	0.000200194	0.00599337
ENSG00000227345	PARG	1.97769	4.5323	1.85098e-05	0.00167078
ENSG00000088986	DYNLL1	1.97919	3.7641	0.00763012	0.0418917
ENSG00000106404	CLDN15	1.98128	0.714439	0.00321392	0.0250753
ENSG00000198673	FAM19A2	1.98378	4.60586	0.00150805	0.0163289
ENSG00000226009	KCNIP2-AS1	1.98806	-0.0440663	0.00961591	0.0479712
ENSG00000107890	ANKRD26	1.98811	2.98588	0.000284425	0.00726764
ENSG00000145349	CAMK2D	1.99871	7.02518	3.36127e-05	0.00233831
ENSG00000179912	R3HDM2	1.99938	6.34628	7.26237e-05	0.00346836
ENSG00000123415	SMUG1	2.00516	1.85866	0.0088999	0.0460582
ENSG00000226281	RP1-80N2.2	2.0059	2.8771	0.00610568	0.0362952
ENSG00000089127	OAS1	2.00663	2.64286	0.00652665	0.0378911
ENSG00000259959	RP11-121C2.2	2.00709	0.0697301	0.00508945	0.0322207
ENSG00000131848	ZSCAN5A	2.00875	2.69263	0.00331973	0.0253509
ENSG00000172613	RAD9A	2.00969	1.46499	0.000121054	0.00451193
ENSG00000115556	PLCD4	2.02479	1.52969	0.000262651	0.00689206
ENSG00000146263	MMS22L	2.02738	3.37408	0.000612564	0.0101055
ENSG00000154274	C4orf19	2.0284	3.57761	0.00465302	0.0305171
ENSG00000163617	KIAA1407	2.02939	0.70773	0.00420895	0.0286023
ENSG00000136824	SMC2	2.03023	3.02008	0.000455969	0.00871717
ENSG00000188419	CHM	2.03278	5.06347	0.00222644	0.0204206
ENSG00000103381	CPPED1	2.03888	8.14687	5.56635e-05	0.00291265
ENSG00000119965	C10orf88	2.03927	1.91048	0.000717086	0.0110587
ENSG00000178966	RMI1	2.0402	2.82237	0.0028538	0.0235669
ENSG00000139318	DUSP6	2.04311	7.41262	0.000832652	0.0118311
ENSG00000176092	AIM1L	2.05109	1.33401	0.00429696	0.0289714
ENSG00000165795	NDRG2	2.05706	1.73636	0.00351071	0.0260278
ENSG00000103047	TANGO6	2.05836	4.9898	0.000625151	0.0101671
ENSG00000106479	ZNF862	2.05868	3.52296	5.42755e-05	0.00291265
ENSG00000134245	WNT2B	2.06106	1.72237	0.00216094	0.0200752
ENSG00000164087	POC1A	2.06254	0.390648	0.010208	0.0499874
ENSG00000173867	RP11-97O12.7	2.06542	2.13189	0.00373435	0.0268768
ENSG00000064763	FAR2	2.07148	5.96167	0.000600987	0.00997639
ENSG00000171643	S100Z	2.07431	6.40485	0.00444727	0.0296361
ENSG00000158488	CD1E	2.07521	-0.0500092	0.00787913	0.0425798
ENSG00000063761	ADCK1	2.07883	3.80324	0.00203365	0.0194321
ENSG00000101342	TLDC2	2.08195	3.11111	0.0084739	0.044677
ENSG00000181450	ZNF678	2.0827	3.64549	0.00264416	0.0225851
ENSG00000171798	KNDC1	2.08655	0.838827	0.00954488	0.0478039
ENSG00000163517	HDAC11	2.08789	1.07896	0.0010892	0.0136244
ENSG00000171094	ALK	2.09117	2.98844	0.00349888	0.0260253
ENSG00000010704	HFE	2.0919	1.79656	0.000613522	0.0101055
ENSG00000111785	RIC8B	2.09376	4.16893	0.000185433	0.00585048
ENSG00000102547	CAB39L	2.0943	2.76476	0.000885076	0.0122576
ENSG00000149564	ESAM	2.09752	1.17956	0.00812966	0.043446
ENSG00000204778	RP11-15J10.1	2.09823	0.948449	9.91724e-05	0.00400517
ENSG00000133706	LARS	2.09864	5.10361	0.000400597	0.00836659
ENSG00000159917	ZNF235	2.10276	2.89952	0.000552443	0.00968758
ENSG00000137218	FRS3	2.10764	0.858829	0.00271515	0.0229151
ENSG00000128951	DUT	2.10918	2.39238	2.57372e-06	0.000619495
ENSG00000085982	USP40	2.11072	4.10822	2.61993e-05	0.00195844
ENSG00000048052	HDAC9	2.13004	7.60583	0.000198096	0.00598712
ENSG00000223727	AC026188.1	2.13297	3.10144	0.00355435	0.0261951
ENSG00000167216	KATNAL2	2.13499	1.96981	0.00323539	0.025105
ENSG00000169220	RGS14	2.13612	3.38114	0.000349039	0.00790447
ENSG00000151490	PTPRO	2.14863	3.65646	0.000195019	0.005957
ENSG00000164306	PRIMPOL	2.14951	2.85263	0.00245422	0.0216552
ENSG00000152683	SLC30A6	2.15034	3.94546	5.13982e-05	0.00291265
ENSG00000257742	RP11-350F4.2	2.15232	1.16344	6.02284e-06	0.000929293
ENSG00000154188	ANGPT1	2.15486	3.31138	0.00753283	0.0415456
ENSG00000100592	DAAM1	2.15486	4.38103	0.00357325	0.0263131
ENSG00000198498	TMA16	2.1569	4.11004	6.24318e-05	0.0031177
ENSG00000149798	CDC42EP2	2.15811	2.45264	0.00184037	0.0182381
ENSG00000166068	SPRED1	2.16945	4.93828	0.000151723	0.00523207
ENSG00000203306	AP001007.1	2.17101	2.72526	0.000158347	0.00536819
ENSG00000117834	SLC5A9	2.18558	1.09561	0.00377285	0.0269473
ENSG00000154856	APCDD1	2.19414	1.75684	0.00227724	0.0206686
ENSG00000171408	PDE7B	2.19512	4.23634	0.00465858	0.0305171
ENSG00000215256	DHRS4-AS1	2.19868	2.26291	0.00321573	0.0250753
ENSG00000160746	ANO10	2.20195	5.28985	7.65924e-05	0.00357283
ENSG00000171853	TRAPPC12	2.20238	5.48134	0.000151126	0.00522643
ENSG00000120049	KCNIP2	2.20244	0.971269	0.00495352	0.0317611
ENSG00000111215	PRR4	2.20291	3.05597	0.00281227	0.0233257
ENSG00000228043	AC097721.2	2.20298	3.68845	0.00101632	0.0131858
ENSG00000197798	FAM118B	2.21464	3.93711	0.000210643	0.00609102
ENSG00000183978	COA3	2.21684	1.59183	0.00147841	0.0161312
ENSG00000133943	C14orf159	2.21778	5.93489	0.000574975	0.00982929
ENSG00000272316	XXbac-BPGBPG55C20.2	2.22426	0.381962	4.00276e-05	0.00257856
ENSG00000234076	TPRG1-AS1	2.22772	0.19394	0.00349617	0.0260219
ENSG00000079691	LRRC16A	2.23175	6.74773	0.000788259	0.0116329
ENSG00000224216	RP13-228J13.1	2.2351	0.462615	0.00299686	0.0242416
ENSG00000018699	TTC27	2.23652	3.79659	0.00145511	0.0160076
ENSG00000105204	DYRK1B	2.24027	1.91851	0.000218461	0.00624508
ENSG00000115221	ITGB6	2.2419	1.12349	0.00845773	0.0446442
ENSG00000258526	RP11-111A21.1	2.24662	0.719736	0.00738038	0.0409133
ENSG00000165682	CLEC1B	2.24822	3.39898	0.000803029	0.0116329
ENSG00000243305	RP11-362A9.3	2.25017	2.06973	0.00683672	0.0388663
ENSG00000132600	PRMT7	2.25105	2.62735	0.000147519	0.00516178
ENSG00000182628	SKA2	2.253	1.26517	0.000227147	0.00638717
ENSG00000196437	ZNF569	2.256	1.77305	0.00109229	0.0136254
ENSG00000225471	RP11-262D11.2	2.25947	6.39738	0.00395924	0.0277516
ENSG00000165325	CCDC67	2.26013	2.52807	0.00347364	0.025966
ENSG00000241058	NSUN6	2.26182	3.14623	0.000249056	0.00669061
ENSG00000121807	CCR2	2.26709	5.11783	0.00811327	0.0434068
ENSG00000020129	NCDN	2.27298	2.04575	0.000808801	0.0116434
ENSG00000203739	RP11-296O14.3	2.27423	3.62136	0.000147541	0.00516178
ENSG00000106258	CYP3A5	2.28954	2.38979	0.00117321	0.0142622
ENSG00000100714	MTHFD1	2.30056	1.53089	5.48349e-05	0.00291265
ENSG00000183307	CECR6	2.30349	2.54572	0.00125299	0.0147166
ENSG00000111261	MANSC1	2.3035	0.237701	0.00154639	0.0165429
ENSG00000134061	CD180	2.30752	4.01033	0.00209366	0.019747
ENSG00000035115	SH3YL1	2.30793	2.53979	0.000501962	0.00912554
ENSG00000254838	GVINP1	2.31561	4.25663	0.0029906	0.0242416
ENSG00000116678	LEPR	2.3158	3.96979	8.96031e-06	0.00116655
ENSG00000235703	LINC00894	2.32249	4.56753	0.00253263	0.0220711
ENSG00000234062	RP11-308D16.4	2.32715	1.75411	0.00447195	0.0297841
ENSG00000230839	RP5-968J1.1	2.32717	1.39704	0.000530674	0.00946171
ENSG00000123685	BATF3	2.33294	1.28661	0.00254185	0.0221354
ENSG00000152359	POC5	2.33342	3.03942	0.000108945	0.00428481
ENSG00000081148	IMPG2	2.33414	1.80346	0.00407907	0.0280363
ENSG00000180787	ZFP3	2.33955	1.91258	0.00377066	0.0269473
ENSG00000256589	ENPP7P5	2.33999	2.83933	0.000481459	0.00892009
ENSG00000083807	SLC27A5	2.345	0.354632	0.000311118	0.00759832
ENSG00000118961	C2orf43	2.34565	2.89908	0.00700642	0.0395322
ENSG00000092051	JPH4	2.35216	0.450966	0.00136864	0.0154896
ENSG00000112290	WASF1	2.35517	1.64174	0.000664626	0.0105804
ENSG00000154263	ABCA10	2.36244	-0.00742686	0.00448348	0.0298344
ENSG00000111962	UST	2.36311	3.43891	0.000759559	0.0114123
ENSG00000135828	RNASEL	2.36373	2.45415	0.00607558	0.0361799
ENSG00000155158	TTC39B	2.37304	3.47518	0.000219502	0.0062491
ENSG00000138449	SLC40A1	2.38869	3.45359	0.00222184	0.0203966
ENSG00000161800	RACGAP1	2.39079	2.71708	0.00174482	0.0176165
ENSG00000139970	RTN1	2.39314	7.37639	0.000393153	0.00836659
ENSG00000178175	ZNF366	2.39635	1.95074	0.00453911	0.0300982
ENSG00000255322	RP11-22P4.1	2.39764	1.75227	0.000739134	0.0112641
ENSG00000166452	AKIP1	2.40228	1.19037	0.000610584	0.0100939
ENSG00000235954	TTC28-AS1	2.40699	2.63008	8.30793e-05	0.00373082
ENSG00000143315	PIGM	2.40702	2.1816	0.000546123	0.00962086
ENSG00000110318	KIAA1377	2.4157	0.151473	0.000897972	0.0123369
ENSG00000234072	AC074117.10	2.41679	1.37038	0.000559914	0.00970975
ENSG00000139324	TMTC3	2.41919	2.80712	9.05675e-05	0.00383796
ENSG00000134152	KATNBL1	2.42177	4.08638	2.7045e-05	0.00199685
ENSG00000263264	CTB-133G6.1	2.42579	2.43596	0.000803124	0.0116329
ENSG00000136111	TBC1D4	2.43166	4.4003	0.000544897	0.00962086
ENSG00000152455	SUV39H2	2.43514	1.46065	0.000564978	0.00976941
ENSG00000106692	FKTN	2.44023	2.60525	0.000924027	0.0125622
ENSG00000136895	GARNL3	2.44736	2.04472	0.00156664	0.0166412
ENSG00000106415	GLCCI1	2.46213	2.36901	0.000599677	0.00996839
ENSG00000144559	TAMM41	2.47608	3.92066	0.000333143	0.0077928
ENSG00000164815	ORC5	2.47746	3.62708	2.062e-05	0.00174456
ENSG00000250057	RP11-576N17.5	2.48432	2.84171	0.00396945	0.0278069
ENSG00000196329	GIMAP5	2.48463	3.20407	0.00403727	0.0279904
ENSG00000135407	AVIL	2.48956	1.38579	0.00191674	0.0186483
ENSG00000101574	METTL4	2.49069	2.35459	3.78371e-05	0.00248836
ENSG00000204623	ZNRD1-AS1	2.49628	2.88162	0.0011348	0.0139499
ENSG00000234199	AC010982.1	2.51114	0.62634	0.00406549	0.0280363
ENSG00000154040	CABYR	2.51124	0.380433	0.00402095	0.0279904
ENSG00000174628	IQCK	2.51734	0.429985	0.00322674	0.0250774
ENSG00000174600	CMKLR1	2.52235	3.8128	0.00313438	0.0247584
ENSG00000073849	ST6GAL1	2.53167	6.07366	0.000790306	0.0116329
ENSG00000174776	WDR49	2.54121	5.29808	0.00021705	0.00623902
ENSG00000115239	GPR75-ASB3	2.54705	1.90255	0.00101205	0.0131858
ENSG00000143493	INTS7	2.54812	3.61968	0.00410611	0.0281552
ENSG00000122679	RAMP3	2.56564	-0.0272281	0.00119757	0.0144074
ENSG00000118242	MREG	2.56908	1.11304	0.00587877	0.0354641
ENSG00000083535	PIBF1	2.57687	5.1828	0.000399611	0.00836659
ENSG00000110203	FOLR3	2.58055	2.68614	0.00313459	0.0247584
ENSG00000223813	AC007255.8	2.58485	0.933396	0.00345127	0.0258792
ENSG00000040341	STAU2	2.58918	4.84633	1.96665e-05	0.00171512
ENSG00000198056	PRIM1	2.58957	0.950514	0.000149798	0.00520228
ENSG00000257831	RP11-596D21.1	2.59559	-0.176255	0.00294864	0.0240426
ENSG00000114204	SERPINI2	2.5997	2.44939	0.00366376	0.0266425
ENSG00000222011	FAM185A	2.59993	2.46646	2.00881e-05	0.00172686
ENSG00000249096	RP11-290F5.1	2.61208	1.80459	0.00429366	0.0289653
ENSG00000230649	AC024084.1	2.62531	2.74303	0.0047802	0.0309632
ENSG00000156958	GALK2	2.63677	4.72662	5.38438e-05	0.00291265
ENSG00000171291	ZNF439	2.63797	1.2946	0.000403112	0.00838417
ENSG00000258644	SYNJ2BP-COX16	2.64244	2.55163	5.32794e-05	0.00291265
ENSG00000137628	DDX60	2.64547	4.14656	0.000250551	0.00671577
ENSG00000249476	CTD-2587M2.1	2.65689	2.89717	5.95429e-05	0.00302722
ENSG00000063127	SLC6A16	2.67957	1.74517	0.000297785	0.00743536
ENSG00000163406	SLC15A2	2.67997	3.96048	8.90428e-05	0.00381925
ENSG00000106608	URGCP	2.69384	0.434619	0.000508525	0.00916183
ENSG00000268861	CTD-2207O23.3	2.70511	2.37299	0.000444941	0.0086098
ENSG00000254288	RP11-6I2.3	2.71953	1.99742	0.00521797	0.0327245
ENSG00000237272	OR51R1P	2.72155	0.238936	0.000444676	0.0086098
ENSG00000186628	FSD2	2.72492	0.303612	0.00118237	0.0143078
ENSG00000206530	WDR52	2.72657	2.76665	0.000368396	0.00810591
ENSG00000084774	CAD	2.73754	2.08242	5.02341e-05	0.00287889
ENSG00000095585	BLNK	2.73904	1.05437	0.000916497	0.0125289
ENSG00000164414	SLC35A1	2.75267	2.45521	9.61965e-06	0.00116655
ENSG00000122435	TRMT13	2.77191	2.55732	1.67983e-05	0.00157944
ENSG00000175764	TTLL11	2.77385	3.13629	0.00361371	0.0265445
ENSG00000267745	RP11-686D22.8	2.78079	0.74593	0.000289484	0.00731273
ENSG00000263307	RP11-166B2.8	2.78703	1.45907	5.44909e-05	0.00291265
ENSG00000129493	HEATR5A	2.7945	2.33628	0.00120759	0.0144755
ENSG00000236548	RP11-510H23.1	2.79602	0.746669	0.000327503	0.0077928
ENSG00000183765	CHEK2	2.80491	2.13056	0.000320251	0.00773128
ENSG00000261098	RP11-819C21.1	2.80574	1.44891	3.85642e-05	0.00252239
ENSG00000216809	RP11-57K17.1	2.81457	-0.137257	0.000588107	0.00985776
ENSG00000254469	RP11-849H4.2	2.81609	2.47632	0.000307037	0.00754121
ENSG00000177675	CD163L1	2.83123	1.73994	0.000583202	0.00983975
ENSG00000118412	CASP8AP2	2.84916	3.62031	2.22753e-05	0.00179639
ENSG00000121903	ZSCAN20	2.87298	0.277624	0.000597876	0.00996598
ENSG00000121310	ECHDC2	2.87688	2.22709	3.19112e-06	0.000698275
ENSG00000127954	STEAP4	2.88079	1.62441	0.00072245	0.0110902
ENSG00000171115	GIMAP8	2.89235	5.34892	0.00567915	0.0345195
ENSG00000177409	SAMD9L	2.93818	4.99621	0.000204918	0.00603473
ENSG00000111913	FAM65B	2.94515	8.0823	0.000546615	0.00962086
ENSG00000243150	RP11-538P18.2	2.95804	0.0344527	0.000558836	0.00970504
ENSG00000169519	METTL15	2.96665	4.49348	1.22311e-05	0.00129124
ENSG00000166263	STXBP4	2.96721	2.30009	9.84613e-05	0.00400517
ENSG00000185044	RP11-435B5.4	2.98237	3.11037	0.000234656	0.00652059
ENSG00000236469	AC007040.8	2.99656	1.03349	0.00209297	0.019747
ENSG00000227740	RP11-318C24.2	3.0247	1.16322	0.000679686	0.0107068
ENSG00000248858	RP11-100L22.2	3.04408	1.41646	0.00182462	0.0181332
ENSG00000249978	TRGV7	3.05668	1.47842	0.00213854	0.0199408
ENSG00000139174	PRICKLE1	3.07169	3.00611	0.00141641	0.0157111
ENSG00000259564	RP11-16B9.1	3.10678	1.50122	0.000643957	0.0103472
ENSG00000228512	RP11-281A20.2	3.12976	2.11418	0.000567651	0.00977351
ENSG00000125703	ATG4C	3.15257	3.86514	0.000251628	0.00672964
ENSG00000189144	ZNF573	3.19187	1.78404	4.2789e-05	0.00262738
ENSG00000074706	IPCEF1	3.21049	4.81628	0.0016607	0.0171705
ENSG00000179941	BBS10	3.21326	1.64544	0.0007745	0.0115428
ENSG00000120210	INSL6	3.2157	4.14319	0.000193891	0.00593824
ENSG00000268758	EMR4P	3.28779	1.52507	0.000736463	0.0112479
ENSG00000168329	CX3CR1	3.3817	6.53242	0.00103927	0.0133159
ENSG00000245293	RP11-286E11.1	3.43231	0.900879	0.000220234	0.0062491
ENSG00000120738	EGR1	3.46158	6.78312	0.000117979	0.00447912
ENSG00000222004	C7orf71	3.58637	-0.0874867	4.028e-05	0.00257856
ENSG00000234584	AC019186.1	3.72032	-0.129041	4.46701e-05	0.00271518
ENSG00000179144	GIMAP7	3.74355	3.45794	0.00217381	0.0201105
ENSG00000248810	RP11-362F19.1	3.78587	4.22155	9.68505e-06	0.00116655
ENSG00000245864	CTC-467M3.1	3.83061	1.95176	0.000108348	0.00428481
ENSG00000077063	CTTNBP2	3.83704	1.26994	0.000187479	0.00587395

## Sheet: Cohort 1 and 2 clinical info
Table S1 related to Figure 1
Variables	Cohort1	Cohort1	Cohort2	Cohort2
		CTR		CTR
N0 of patients	60	46	65	52
Age, Years, median	65	48	60	45
(range)	(42-81)	(38-62)	(23-86)	(27-72)
Gender
Male	0/60, 60/60	0/46,	0/65, 65/65	0/52
Female		46/46		52/52
Type of cancer
Breast	40/60	n/a	65/65, 0/65	n/a
Endometrium	20/60
Breast Cancer Grade (invasive)	1 (16/40)	n/a	1(18/65)	n/a
	2 (11/40)		2 (25/65)
	3(13/40)		3 (22/65)
Breast Cancer ER+	32/40	n/a	65/65	n/a
Breast Cancer PR+	28/40	n/a	7/65	n/a
Breast Cancer Her2+	8/40	n/a	1/65	n/a
Breast Cancer ER-/PR-/Her2-	8/40	n/a	0/65	n/a
Endometrial Cancer Grade (invasive)	1 (4/20)	n/a	n/a	n/a
	2(5/20)
	3(11/20)
Endometrial Cancer Type 1	10/20	n/a	n/a	n/a
Endometrial Cancer Type 2	10/20	n/a	n/a	n/a

## Sheet: DEG Non-Classical BrCA vs Norm
Table S1 related to Figure 1
Ensembl ID	gene name	log Fold Change	Average Expression	p value	adjusted p value
ENSG00000146072	TNFRSF21	-5.94158	2.33042	4.04875e-05	0.0190621
ENSG00000169439	SDC2	-5.51384	2.44827	8.50087e-05	0.024014
ENSG00000156535	CD109	-5.43047	2.35155	2.37079e-05	0.0181981
ENSG00000134070	IRAK2	-5.29332	2.29713	9.1095e-06	0.0181981
ENSG00000152689	RASGRP3	-5.2102	2.03107	2.87335e-05	0.0181981
ENSG00000176105	YES1	-5.19016	-0.218644	1.03026e-05	0.0181981
ENSG00000013619	MAMLD1	-5.12778	0.501962	2.37791e-05	0.0181981
ENSG00000150764	DIXDC1	-5.09179	0.278494	0.000138391	0.0281262
ENSG00000101445	PPP1R16B	-5.09035	2.34489	0.000184215	0.0291534
ENSG00000137936	BCAR3	-4.99795	2.74763	0.000154196	0.0281262
ENSG00000144369	FAM171B	-4.85573	0.370614	4.45534e-05	0.0194004
ENSG00000162496	DHRS3	-4.84198	0.119162	1.16355e-05	0.0181981
ENSG00000158882	TOMM40L	-4.80324	1.70538	0.00022388	0.0312742
ENSG00000169184	MN1	-4.78523	1.00716	2.80084e-05	0.0181981
ENSG00000100600	LGMN	-4.64745	1.97096	0.000159629	0.0281262
ENSG00000109099	PMP22	-4.4801	0.781579	0.000204772	0.0309891
ENSG00000124225	PMEPA1	-4.44825	0.788115	0.000148034	0.0281262
ENSG00000106991	ENG	-4.41585	2.79462	4.94441e-05	0.0202753
ENSG00000167680	SEMA6B	-4.26625	0.0297829	0.000498731	0.0473834
ENSG00000140859	KIFC3	-4.13745	-0.0355592	0.00018001	0.0289656
ENSG00000179361	ARID3B	-4.10453	5.3622	0.000456501	0.0453363
ENSG00000270069	RP6-99M1.2	-3.95749	2.12552	0.000105857	0.0250882
ENSG00000145555	MYO10	-3.95448	2.86378	7.31789e-05	0.0236254
ENSG00000099194	SCD	-3.8714	0.450154	0.000171124	0.0286228
ENSG00000100422	CERK	-3.74875	4.99431	0.000156038	0.0281262
ENSG00000149923	PPP4C	-3.67325	2.87872	0.000220814	0.0311887
ENSG00000179588	ZFPM1	-3.48864	-0.788713	0.000481513	0.046939
ENSG00000204178	TMEM57	-3.42371	4.69283	0.000179409	0.0289656
ENSG00000160117	ANKLE1	-3.40129	1.03867	0.000440339	0.0444253
ENSG00000147526	TACC1	-3.27819	7.84389	6.1065e-05	0.0226771
ENSG00000162636	FAM102B	-3.26298	6.72249	0.000205	0.0309891
ENSG00000110436	SLC1A2	-3.24075	0.185739	0.000102147	0.024971
ENSG00000068697	LAPTM4A	-2.93031	7.42329	0.000329615	0.0395289
ENSG00000157216	SSBP3	-2.81474	6.19752	0.000452837	0.0453265
ENSG00000120063	GNA13	-2.7303	7.34726	0.00010028	0.024971
ENSG00000113387	SUB1	-2.59344	6.41876	0.000346734	0.0409202
ENSG00000004766	CCDC132	2.75891	5.82686	0.000516554	0.0479924
ENSG00000132300	PTCD3	2.8161	4.36396	0.000158805	0.0281262
ENSG00000119242	CCDC92	2.93765	2.29625	0.000426358	0.0437086
ENSG00000198951	NAGA	3.21241	4.87571	0.000213343	0.0309891
ENSG00000145088	EAF2	3.27976	4.99956	0.000433613	0.0440967
ENSG00000005801	ZNF195	3.2988	3.72898	0.000367996	0.0413334
ENSG00000072818	ACAP1	3.33048	2.11181	0.000217303	0.0310377
ENSG00000087301	TXNDC16	3.3511	5.00852	0.000420008	0.0437086
ENSG00000138399	FASTKD1	3.39941	2.42677	0.000277135	0.0363189
ENSG00000065029	ZNF76	3.40894	1.61042	2.34112e-05	0.0181981
ENSG00000178342	KCNG2	3.42707	2.00671	0.00031641	0.0394334
ENSG00000173588	CCDC41	3.441	5.05444	0.000121782	0.0266913
ENSG00000144827	ABHD10	3.44561	2.42754	0.000499479	0.0473834
ENSG00000141376	BCAS3	3.45627	6.85235	0.000137763	0.0281262
ENSG00000133302	ANKRD32	3.48066	3.34405	0.000351267	0.0409661
ENSG00000254631	RP11-702H23.4	3.49128	1.80714	0.000165164	0.0283725
ENSG00000263327	TAPT1-AS1	3.50815	3.37261	0.000406849	0.0434611
ENSG00000126456	IRF3	3.51705	1.74351	0.000521	0.0479924
ENSG00000171497	PPID	3.51947	3.16201	0.000417195	0.0437086
ENSG00000172456	FGGY	3.54006	4.39103	0.00027403	0.0362861
ENSG00000139629	GALNT6	3.55105	2.04609	5.68897e-05	0.0225994
ENSG00000136169	SETDB2	3.55278	3.33082	0.000328321	0.0395289
ENSG00000258644	SYNJ2BP-COX16	3.56569	1.54216	8.74598e-05	0.0241693
ENSG00000163946	FAM208A	3.63882	5.70391	0.000242599	0.0331604
ENSG00000112234	FBXL4	3.68351	4.73825	0.000161518	0.0281262
ENSG00000250764	CTD-2152M20.2	3.69435	2.08153	0.000386742	0.0420194
ENSG00000093144	ECHDC1	3.73386	5.92327	0.000373789	0.0413334
ENSG00000148450	MSRB2	3.74213	1.92854	0.00042378	0.0437086
ENSG00000226091	LINC00937	3.77856	3.82928	0.000510538	0.0479924
ENSG00000145428	RNF175	3.78323	3.64793	0.000120014	0.0266913
ENSG00000263264	CTB-133G6.1	3.78737	3.45605	0.00032538	0.0395289
ENSG00000085982	USP40	3.80385	2.99981	0.000136714	0.0281262
ENSG00000164074	C4orf29	3.80503	3.77332	0.00010001	0.024971
ENSG00000143847	PPFIA4	3.80801	2.20208	0.000214525	0.0309891
ENSG00000075651	PLD1	3.81717	4.75718	0.000307516	0.0387044
ENSG00000066933	MYO9A	3.8191	4.766	0.000272411	0.0362861
ENSG00000105967	TFEC	3.82357	5.81131	0.000361758	0.0410595
ENSG00000161551	ZNF577	3.83449	2.01322	0.000188057	0.0291534
ENSG00000141720	PIP4K2B	3.84328	4.23575	0.000153064	0.0281262
ENSG00000169379	ARL13B	3.85661	2.73817	0.000179342	0.0289656
ENSG00000114770	ABCC5	3.87403	2.71179	0.000302833	0.0387044
ENSG00000165181	C9orf84	3.89068	3.77903	0.000543295	0.0496861
ENSG00000142197	DOPEY2	3.89297	4.29958	0.000519756	0.0479924
ENSG00000103544	C16orf62	3.91769	4.44296	0.000405304	0.0434611
ENSG00000235822	LINC01073	3.92187	1.26652	3.72207e-05	0.0181981
ENSG00000204131	NHSL2	3.93856	5.09589	0.000360668	0.0410595
ENSG00000178904	DPY19L3	3.94386	2.57045	3.23779e-05	0.0181981
ENSG00000154642	C21orf91	3.95546	1.47459	4.22602e-05	0.0191861
ENSG00000169621	APLF	3.9772	3.40155	0.000134103	0.0281262
ENSG00000245864	CTC-467M3.1	3.97992	1.72018	0.000160106	0.0281262
ENSG00000128513	POT1	4.00803	3.35546	0.000347654	0.0409202
ENSG00000157259	GATAD1	4.01524	1.58121	4.57846e-05	0.0194004
ENSG00000185033	SEMA4B	4.03514	2.59019	1.16233e-05	0.0181981
ENSG00000025708	TYMP	4.04539	3.65529	0.000375017	0.0413334
ENSG00000233056	ERVH48-1	4.04583	1.07259	7.65209e-05	0.0236254
ENSG00000111215	PRR4	4.05014	3.08893	0.000106574	0.0250882
ENSG00000084110	HAL	4.1102	3.00557	8.33159e-05	0.024014
ENSG00000143493	INTS7	4.12187	3.44148	0.000472787	0.0465897
ENSG00000158623	COPG2	4.1279	3.56249	0.000305819	0.0387044
ENSG00000177971	IMP3	4.1423	2.38237	9.99984e-05	0.024971
ENSG00000121858	TNFSF10	4.15024	5.30434	0.000487409	0.046939
ENSG00000146416	AIG1	4.16315	3.5669	0.00010976	0.0253684
ENSG00000123552	USP45	4.16978	3.96889	0.000360504	0.0410595
ENSG00000231027	AC079325.6	4.17317	2.29256	7.80574e-05	0.0236254
ENSG00000122986	HVCN1	4.17782	4.24654	0.000377177	0.0413334
ENSG00000116406	EDEM3	4.19108	5.20019	5.93596e-05	0.0226771
ENSG00000158169	FANCC	4.19192	2.88063	2.34458e-05	0.0181981
ENSG00000152213	ARL11	4.19273	1.78158	0.00015376	0.0281262
ENSG00000248429	RP11-597D13.9	4.20442	3.36947	0.000233953	0.0323262
ENSG00000170271	FAXDC2	4.23707	1.73867	9.47269e-05	0.024971
ENSG00000118690	ARMC2	4.23709	3.075	1.51276e-05	0.0181981
ENSG00000256591	RP11-286N22.8	4.23973	2.25321	0.000144444	0.0281262
ENSG00000226688	ENTPD1-AS1	4.24272	3.18174	8.98626e-05	0.024305
ENSG00000154589	LY96	4.26867	3.57961	7.47635e-05	0.0236254
ENSG00000143797	MBOAT2	4.29116	3.47408	0.000169949	0.0286228
ENSG00000114204	SERPINI2	4.2976	2.80332	0.000155047	0.0281262
ENSG00000239653	PSMD6-AS2	4.30385	3.33232	0.000186832	0.0291534
ENSG00000171295	ZNF440	4.30807	1.81022	0.000327914	0.0395289
ENSG00000121281	ADCY7	4.3412	4.03502	6.47658e-05	0.0228695
ENSG00000254838	GVINP1	4.3448	4.16827	0.000119215	0.0266913
ENSG00000124356	STAMBP	4.36233	3.81308	7.69439e-05	0.0236254
ENSG00000073849	ST6GAL1	4.37734	5.88063	0.000211129	0.0309891
ENSG00000186106	ANKRD46	4.38623	2.27681	0.000251804	0.0340525
ENSG00000248693	CTD-2023M8.1	4.39124	1.65643	1.44136e-05	0.0181981
ENSG00000261824	LINC00662	4.41398	2.55185	0.000297355	0.0385712
ENSG00000085382	HACE1	4.4236	3.55432	3.62984e-05	0.0181981
ENSG00000166130	IKBIP	4.4301	2.26251	6.24368e-06	0.0181981
ENSG00000153774	CFDP1	4.4404	4.87429	0.000486753	0.046939
ENSG00000136824	SMC2	4.5333	2.87705	3.32569e-05	0.0181981
ENSG00000167220	HDHD2	4.55444	2.84995	1.54096e-05	0.0181981
ENSG00000055147	FAM114A2	4.59218	2.94884	1.66635e-05	0.0181981
ENSG00000249988	RP11-669M16.1	4.60324	4.37839	0.000210126	0.0309891
ENSG00000155846	PPARGC1B	4.60532	4.19817	2.4518e-05	0.0181981
ENSG00000128335	APOL2	4.63891	4.67984	0.000418534	0.0437086
ENSG00000154114	TBCEL	4.64047	3.6808	7.46073e-05	0.0236254
ENSG00000123213	NLN	4.70313	4.38171	3.11668e-05	0.0181981
ENSG00000203739	RP11-296O14.3	4.71053	3.55464	2.98783e-05	0.0181981
ENSG00000175309	PHYKPL	4.876	4.45737	8.21001e-05	0.024014
ENSG00000205981	DNAJC19	4.88259	2.26901	2.21137e-05	0.0181981
ENSG00000004809	SLC22A16	4.90982	2.01	3.63486e-05	0.0181981
ENSG00000234232	RP11-353N4.5	4.95804	1.66098	9.82724e-07	0.0124924
ENSG00000256373	RP11-711K1.8	4.99162	2.73291	6.24371e-05	0.0226771
ENSG00000106086	PLEKHA8	5.08952	3.25119	7.54489e-06	0.0181981

## Sheet: DEG Non-Classical EnCa vs Norm
Table S1 related to Figure 1
Ensembl ID	gene name	log Fold Change	Average Expression	p value	adjusted p value
ENSG00000226490	AC138647.1	-5.30806	0.819666	0.000312828	0.0243968
ENSG00000013619	MAMLD1	-5.22445	0.501962	1.21948e-05	0.0161422
ENSG00000154678	PDE1C	-5.09875	3.1259	0.00156667	0.043532
ENSG00000173391	OLR1	-5.08912	0.443817	0.000142602	0.0205995
ENSG00000169439	SDC2	-5.01154	2.44827	0.000169793	0.0211767
ENSG00000037280	FLT4	-4.93789	0.497179	0.000719285	0.0332493
ENSG00000156535	CD109	-4.56523	2.35155	0.000124364	0.0197392
ENSG00000103257	SLC7A5	-4.5505	0.922764	0.000252368	0.0230667
ENSG00000180269	GPR139	-4.54984	-0.351804	0.000263737	0.0232821
ENSG00000162496	DHRS3	-4.4131	0.119162	2.47917e-05	0.0179417
ENSG00000152689	RASGRP3	-4.36936	2.03107	0.000151532	0.0211767
ENSG00000169429	IL8	-4.36067	1.47925	0.00180031	0.0456805
ENSG00000165029	ABCA1	-4.25266	7.57225	6.6338e-05	0.0187985
ENSG00000167680	SEMA6B	-4.07611	0.0297829	0.000560764	0.0308303
ENSG00000123908	AGO2	-4.01838	6.13964	0.000934464	0.0356724
ENSG00000150764	DIXDC1	-4.01603	0.278494	0.00106705	0.0381021
ENSG00000176105	YES1	-4.00101	-0.218644	0.000158137	0.0211767
ENSG00000124225	PMEPA1	-3.98572	0.788115	0.000332099	0.0251288
ENSG00000169184	MN1	-3.96111	1.00716	0.000170744	0.0211767
ENSG00000137936	BCAR3	-3.92817	2.74763	0.0012025	0.0400356
ENSG00000134070	IRAK2	-3.91578	2.29713	0.000222885	0.0219637
ENSG00000109099	PMP22	-3.82879	0.781579	0.000709783	0.0331525
ENSG00000106991	ENG	-3.8049	2.79462	0.00018338	0.0211767
ENSG00000100422	CERK	-3.78221	4.99431	9.72037e-05	0.0187985
ENSG00000038382	TRIO	-3.73923	8.8071	0.000135951	0.0200455
ENSG00000179361	ARID3B	-3.73479	5.3622	0.000818507	0.0352695
ENSG00000182752	PAPPA	-3.72387	-0.166308	0.00133311	0.0410674
ENSG00000146535	GNA12	-3.7174	5.82732	0.000429849	0.0277372
ENSG00000140859	KIFC3	-3.70494	-0.0355592	0.000400799	0.0269575
ENSG00000141568	FOXK2	-3.69551	5.5435	0.00100633	0.0370796
ENSG00000144369	FAM171B	-3.6372	0.370614	0.000693444	0.0329463
ENSG00000108557	RAI1	-3.63699	4.37425	0.000316677	0.0245463
ENSG00000184792	OSBP2	-3.62011	2.18522	0.00199198	0.0468826
ENSG00000099194	SCD	-3.56145	0.450154	0.000290344	0.0241232
ENSG00000066336	SPI1	-3.55701	9.52889	0.000551279	0.030469
ENSG00000079308	TNS1	-3.5444	4.20733	0.00167244	0.0443842
ENSG00000158470	B4GALT5	-3.53367	8.17239	0.0004495	0.02801
ENSG00000107263	RAPGEF1	-3.52663	8.32528	0.000120707	0.0196721
ENSG00000265150	RN7SL2	-3.46846	3.56218	0.00162823	0.0437671
ENSG00000179588	ZFPM1	-3.46034	-0.788713	0.000373657	0.0265359
ENSG00000134107	BHLHE40	-3.39985	5.9814	0.000903725	0.0356724
ENSG00000157216	SSBP3	-3.3312	6.19752	4.90787e-05	0.0187985
ENSG00000169967	MAP3K2	-3.32987	8.81652	0.000679639	0.0326021
ENSG00000140332	TLE3	-3.23189	6.6988	0.00102546	0.0371826
ENSG00000008083	JARID2	-3.21621	9.96408	0.000478253	0.0286771
ENSG00000116260	QSOX1	-3.21027	5.95232	0.00174108	0.0450896
ENSG00000231721	LINC-PINT	-3.18877	8.7078	0.000287856	0.0240739
ENSG00000085117	CD82	-3.16664	2.63592	0.00155867	0.043532
ENSG00000079805	DNM2	-3.07557	6.82978	0.00183202	0.0456805
ENSG00000160293	VAV2	-3.05571	5.74452	0.00136685	0.0412465
ENSG00000141506	PIK3R5	-3.03742	9.53459	0.0021711	0.0491693
ENSG00000196498	NCOR2	-3.01517	7.59793	0.000464763	0.0286094
ENSG00000106617	PRKAG2	-2.92489	8.94199	0.00141337	0.0415896
ENSG00000086666	ZFAND6	-2.86812	8.06239	0.000960917	0.0363547
ENSG00000120899	PTK2B	-2.84682	9.52362	0.000409539	0.0273038
ENSG00000006607	FARP2	-2.84021	5.86246	0.00193462	0.0465775
ENSG00000162636	FAM102B	-2.81343	6.72249	0.000655226	0.0323882
ENSG00000169499	PLEKHA2	-2.78363	7.52697	0.00101444	0.0371826
ENSG00000165006	UBAP1	-2.7696	7.47295	0.00200866	0.0469375
ENSG00000147526	TACC1	-2.64544	7.84389	0.000440168	0.0278399
ENSG00000167491	GATAD2A	-2.62415	6.64086	0.000493415	0.0290582
ENSG00000111817	DSE	-2.60483	7.184	0.000565092	0.0308303
ENSG00000054967	RELT	-2.59977	4.59386	0.001931	0.0465775
ENSG00000168036	CTNNB1	-2.58201	8.34368	0.00137899	0.0412465
ENSG00000103187	COTL1	-2.53796	8.96853	0.00105513	0.0379358
ENSG00000102908	NFAT5	-2.45745	7.9113	0.000642964	0.0323882
ENSG00000257242	C12orf79	-2.45539	8.90336	0.00139352	0.0413888
ENSG00000120063	GNA13	-2.44351	7.34726	0.000235197	0.0223051
ENSG00000154978	VOPP1	-2.39417	6.37714	0.000636738	0.0323882
ENSG00000100644	HIF1A	-2.35622	7.17022	0.00139722	0.0414019
ENSG00000115756	HPCAL1	-2.24512	7.34372	0.00185956	0.0461695
ENSG00000102034	ELF4	-2.24495	6.8901	0.000694589	0.0329463
ENSG00000080603	SRCAP	-2.23872	6.8665	0.00212006	0.0485588
ENSG00000102572	STK24	-2.21374	8.18859	0.00141191	0.0415896
ENSG00000043462	LCP2	-1.88769	8.82219	0.00187558	0.0463641
ENSG00000164171	ITGA2	1.83509	-1.19629	0.00212422	0.0485666
ENSG00000253704	RP11-267M23.4	1.9036	-1.19506	0.00207356	0.0478106
ENSG00000102763	VWA8	1.97715	5.2314	0.00218058	0.0491693
ENSG00000179296	CTGLF12P	2.01502	-1.3319	0.0019843	0.0468826
ENSG00000214973	CHCHD3P3	2.05318	-1.11952	0.00129077	0.0409065
ENSG00000053372	MRTO4	2.08454	-0.790512	0.0022611	0.0499455
ENSG00000167625	ZNF526	2.10821	-0.460586	0.00133719	0.0410674
ENSG00000145332	KLHL8	2.12413	5.39968	0.00190502	0.0465775
ENSG00000267724	RP11-49K24.8	2.12865	-1.25141	0.000893162	0.0356724
ENSG00000132300	PTCD3	2.20034	4.36396	0.00131091	0.0409065
ENSG00000182518	FAM104B	2.21063	-0.312439	0.00157184	0.043532
ENSG00000267156	TPMTP1	2.21757	-0.984822	0.00112368	0.038816
ENSG00000168806	LCMT2	2.22469	-1.01962	0.000520727	0.0295513
ENSG00000140876	NUDT7	2.25055	-1.05331	0.00174513	0.0450896
ENSG00000087299	L2HGDH	2.26434	-0.480078	0.00084465	0.0356724
ENSG00000168096	ANKS3	2.26489	-0.136098	0.00176647	0.0452895
ENSG00000164649	CDCA7L	2.2659	-0.862865	0.00211186	0.0484584
ENSG00000228436	RP5-864K19.4	2.27223	-0.606278	0.00178356	0.0455274
ENSG00000176422	SPRYD4	2.27457	-0.499942	0.00106548	0.0381021
ENSG00000103356	EARS2	2.32848	-0.611588	0.00134376	0.0411612
ENSG00000173141	MRP63	2.32878	0.122091	0.00172208	0.0448587
ENSG00000120832	MTERFD3	2.33551	-1.25035	0.000392336	0.0269257
ENSG00000225721	RP11-269F19.2	2.37203	-1.24819	0.000928171	0.0356724
ENSG00000178412	RP11-567M16.3	2.37598	-0.627427	0.00223208	0.049692
ENSG00000064763	FAR2	2.38603	6.39418	0.00111176	0.0386141
ENSG00000135045	C9orf40	2.38711	-1.16012	0.000472203	0.0286771
ENSG00000178921	PFAS	2.39672	-0.0212006	0.00169099	0.0446425
ENSG00000256566	RP4-734P14.4	2.40382	-0.840481	0.000493284	0.0290582
ENSG00000123154	WDR83	2.40691	-0.205604	0.00170852	0.0446888
ENSG00000162944	RFTN2	2.41676	0.0662168	0.000536094	0.0301541
ENSG00000183161	FANCF	2.43231	-0.290377	0.0020761	0.0478106
ENSG00000077616	NAALAD2	2.43448	-0.344877	0.00153805	0.043256
ENSG00000130758	MAP3K10	2.43704	-0.125176	0.00196439	0.0467628
ENSG00000235731	AC124997.1	2.45284	-1.02005	0.000890246	0.0356724
ENSG00000028839	TBPL1	2.45334	3.95572	0.00149277	0.0427662
ENSG00000138496	PARP9	2.46805	5.5002	0.000926531	0.0356724
ENSG00000136235	GPNMB	2.47591	-0.425353	0.00156812	0.043532
ENSG00000167112	TRUB2	2.47703	-0.362719	0.00102584	0.0371826
ENSG00000117013	KCNQ4	2.47935	-1.05784	7.18497e-05	0.0187985
ENSG00000184319	RPL23AP82	2.48518	0.189061	0.00131292	0.0409065
ENSG00000140688	C16orf58	2.48818	0.318042	0.0016964	0.0446425
ENSG00000237883	DGUOK-AS1	2.49938	-0.647378	0.00189215	0.0464344
ENSG00000260188	CTA-331P3.1	2.506	-1.16768	0.00128663	0.0409065
ENSG00000101940	WDR13	2.51486	0.439238	0.000612122	0.0319624
ENSG00000140326	CDAN1	2.51835	-0.441754	0.000212366	0.0213908
ENSG00000004766	CCDC132	2.52069	5.82686	0.000887675	0.0356724
ENSG00000271840	RP1-224A6.9	2.55394	-0.166965	0.00160813	0.043746
ENSG00000172977	KAT5	2.55752	0.420355	0.00220123	0.0493511
ENSG00000259994	RP11-305E6.4	2.55834	-0.999158	0.000653508	0.0323882
ENSG00000104998	IL27RA	2.55932	2.25787	0.00133747	0.0410674
ENSG00000119242	CCDC92	2.5601	2.29625	0.00114416	0.0393115
ENSG00000090432	MUL1	2.56058	-0.0412969	0.000650633	0.0323882
ENSG00000225880	LINC00115	2.56121	-0.631513	0.0018748	0.0463641
ENSG00000235927	NEXN-AS1	2.56132	-1.16306	0.000190646	0.0211767
ENSG00000198857	HSD3BP5	2.56146	-0.580399	0.00122994	0.0402962
ENSG00000259564	RP11-16B9.1	2.56399	1.21662	0.00192304	0.0465775
ENSG00000158042	MRPL17	2.56691	-0.24783	0.00076474	0.0341101
ENSG00000231595	AC005224.2	2.56993	-0.891551	0.000467767	0.0286094
ENSG00000141349	G6PC3	2.57593	0.460039	0.000722229	0.0332644
ENSG00000198890	PRMT6	2.57702	-0.547601	0.000622576	0.0320844
ENSG00000226479	TMEM185B	2.58077	-0.118303	0.00181177	0.0456805
ENSG00000053770	AP5M1	2.59474	3.32808	0.00090451	0.0356724
ENSG00000185101	ANO9	2.59541	-0.232559	0.00135878	0.0412465
ENSG00000082898	XPO1	2.59837	5.21412	0.000901658	0.0356724
ENSG00000141219	C17orf80	2.60061	-0.271282	0.000920316	0.0356724
ENSG00000254064	CTD-2530N21.4	2.60078	-1.01493	3.43486e-05	0.0187985
ENSG00000245571	AP001258.4	2.60481	-0.683193	0.00032528	0.0249094
ENSG00000148308	GTF3C5	2.61521	1.83801	0.00160508	0.043746
ENSG00000159399	HK2	2.61971	5.82916	0.00216555	0.0491579
ENSG00000168874	ATOH8	2.62056	-0.304732	0.00157154	0.043532
ENSG00000125352	RNF113A	2.64198	0.746346	0.00191464	0.0465775
ENSG00000136997	MYC	2.64771	0.175164	0.00200225	0.0468826
ENSG00000139531	SUOX	2.65428	0.429843	0.00217734	0.0491693
ENSG00000271538	RP11-326I11.4	2.65872	-0.553206	0.0011612	0.0396158
ENSG00000116455	WDR77	2.67193	0.40629	0.00100594	0.0370796
ENSG00000120802	TMPO	2.67365	4.49924	0.00181199	0.0456805
ENSG00000129625	REEP5	2.69146	3.58376	0.000937484	0.0356805
ENSG00000165283	STOML2	2.69284	0.289762	0.00226311	0.0499455
ENSG00000248175	CTC-428G20.3	2.69383	1.12487	0.00191589	0.0465775
ENSG00000228427	RP5-1091N2.9	2.70283	0.113539	0.00187834	0.0463641
ENSG00000256594	RP11-705C15.2	2.7029	-0.368827	0.00071559	0.0331992
ENSG00000180185	FAHD1	2.70345	-0.275271	0.000238531	0.0223051
ENSG00000261254	RP4-714D9.5	2.72032	-1.00112	0.000410244	0.0273038
ENSG00000236859	NIFK-AS1	2.72137	2.62267	0.00122393	0.040203
ENSG00000176593	CTD-2368P22.1	2.72237	-0.680076	0.000867026	0.0356724
ENSG00000138286	FAM149B1	2.7253	-0.680691	0.000194789	0.0211767
ENSG00000144034	TPRKB	2.73423	0.438058	0.00177068	0.0452895
ENSG00000166529	ZSCAN21	2.74044	0.0342607	0.0016328	0.0437671
ENSG00000120053	GOT1	2.74402	0.043458	7.01007e-05	0.0187985
ENSG00000182359	KBTBD3	2.7451	0.465545	0.00117712	0.0397966
ENSG00000197646	PDCD1LG2	2.7538	-0.294294	0.000435403	0.0278399
ENSG00000135473	PAN2	2.75575	2.22958	0.000711975	0.0331525
ENSG00000124380	SNRNP27	2.77733	-0.185421	0.00136334	0.0412465
ENSG00000011638	TMEM159	2.78044	-0.28409	0.000382891	0.0268912
ENSG00000166704	ZNF606	2.78999	0.631778	0.00150071	0.0428696
ENSG00000186687	LYRM7	2.79228	0.775129	0.00199781	0.0468826
ENSG00000010539	ZNF200	2.79239	0.446748	0.00158369	0.0436339
ENSG00000267318	RP11-178C3.1	2.79844	-0.721834	0.00114565	0.0393115
ENSG00000156521	TYSND1	2.79907	0.268838	0.000353598	0.0257161
ENSG00000268364	SMC5-AS1	2.80063	-0.0737542	0.0016423	0.0437671
ENSG00000121797	CCRL2	2.80204	0.0391273	0.00127447	0.0409065
ENSG00000166199	ALKBH3	2.80334	1.57596	0.00163791	0.0437671
ENSG00000125826	RBCK1	2.80397	2.72451	0.00199529	0.0468826
ENSG00000120314	WDR55	2.80491	0.759423	0.00107904	0.038315
ENSG00000119703	ZC2HC1C	2.81204	-0.283132	0.0012143	0.0401982
ENSG00000226266	AC009961.3	2.81314	0.479169	0.000499262	0.0290933
ENSG00000131845	ZNF304	2.81879	-0.386476	0.00075085	0.0337627
ENSG00000125630	POLR1B	2.82334	1.09243	0.00111712	0.0386943
ENSG00000231461	HLA-DPA2	2.8254	-0.141681	0.00126845	0.0409065
ENSG00000104714	ERICH1	2.83188	5.24172	0.000899828	0.0356724
ENSG00000250131	RP11-130F10.1	2.83594	1.90154	0.00153096	0.0432478
ENSG00000175334	BANF1	2.84017	0.6855	0.00142144	0.0417305
ENSG00000138794	CASP6	2.85146	0.652402	0.00121963	0.040203
ENSG00000264149	RP11-268I9.3	2.85349	-0.994436	0.000501982	0.0290933
ENSG00000203705	TATDN3	2.86224	2.28222	0.0019305	0.0465775
ENSG00000213972	RP3-522P13.2	2.86736	-0.552787	0.00109766	0.0385455
ENSG00000237753	AC079922.3	2.87133	-0.339382	0.00179803	0.0456805
ENSG00000178700	DHFRL1	2.87796	-0.166769	0.00204823	0.0475999
ENSG00000164002	EXO5	2.88145	-0.275481	0.000705633	0.0330997
ENSG00000171155	C1GALT1C1	2.88599	-0.0631971	0.000442208	0.0278399
ENSG00000145088	EAF2	2.88733	4.99956	0.00105642	0.0379358
ENSG00000221986	MYBPHL	2.89267	-0.623407	6.80334e-05	0.0187985
ENSG00000167113	COQ4	2.89338	0.410838	0.00150667	0.0429435
ENSG00000234425	RP11-528G1.2	2.89589	0.388888	0.00120308	0.0400356
ENSG00000203772	SPRN	2.89725	-0.434168	0.00152595	0.0432478
ENSG00000105186	ANKRD27	2.89799	3.07828	0.000231458	0.0222901
ENSG00000248791	CTD-2165H16.3	2.90279	-0.172245	0.000754296	0.0337627
ENSG00000196678	ERI2	2.90654	0.382135	0.00152791	0.0432478
ENSG00000089335	ZNF302	2.92739	0.85134	0.00169494	0.0446425
ENSG00000148843	PDCD11	2.93247	2.28008	0.00128757	0.0409065
ENSG00000256803	RP11-133L14.5	2.93682	-0.20423	0.000331517	0.0251288
ENSG00000259678	RP11-707P17.1	2.93824	2.91726	0.00207539	0.0478106
ENSG00000174165	ZDHHC24	2.93914	0.227545	0.000476066	0.0286771
ENSG00000105784	RUNDC3B	2.94411	1.9745	0.00080012	0.0349022
ENSG00000132406	TMEM128	2.95326	0.256103	0.000166073	0.0211767
ENSG00000177054	ZDHHC13	2.96853	3.87528	0.00199817	0.0468826
ENSG00000188938	FAM120AOS	2.96981	0.776948	0.000551028	0.030469
ENSG00000215630	GUSBP9	2.97419	1.30084	0.00194226	0.046673
ENSG00000000460	C1orf112	2.97836	2.41849	0.00110755	0.0386141
ENSG00000189144	ZNF573	2.98342	1.72963	0.00109258	0.0384735
ENSG00000147174	ACRC	2.98813	0.673216	0.000184009	0.0211767
ENSG00000178917	ZNF852	2.98835	0.672245	0.00163876	0.0437671
ENSG00000251442	LINC01094	2.98881	0.766714	0.00158581	0.0436339
ENSG00000235664	AC005682.8	2.99353	0.97632	0.00189093	0.0464344
ENSG00000134330	IAH1	2.99387	2.50571	0.000908101	0.0356724
ENSG00000251513	RP11-155G15.2	2.99763	1.82344	0.000830587	0.0355285
ENSG00000198951	NAGA	2.9984	4.87571	0.000309342	0.0243968
ENSG00000059691	PET112	3.00136	1.86403	0.00133742	0.0410674
ENSG00000182628	SKA2	3.00421	0.748964	0.00138582	0.0413533
ENSG00000141376	BCAS3	3.0043	6.85235	0.000423247	0.0275914
ENSG00000108561	C1QBP	3.01274	0.799367	0.00132777	0.0410674
ENSG00000254469	RP11-849H4.2	3.01751	1.77845	0.00129306	0.0409065
ENSG00000155099	TMEM55A	3.02207	4.42684	0.00073919	0.0337427
ENSG00000134152	KATNBL1	3.0248	4.53993	0.00203258	0.0473227
ENSG00000254952	AP001257.1	3.0274	0.180019	0.00216503	0.0491579
ENSG00000186130	ZBTB6	3.0276	1.02667	0.00180185	0.0456805
ENSG00000164405	UQCRQ	3.02921	0.668748	0.00100054	0.0370796
ENSG00000172469	MANEA	3.02967	2.04654	0.0019562	0.0467628
ENSG00000133302	ANKRD32	3.03237	3.34405	0.000960389	0.0363547
ENSG00000153140	CETN3	3.03452	0.0528065	0.000297777	0.024265
ENSG00000181061	HIGD1A	3.03466	3.25822	0.00212815	0.0485691
ENSG00000101019	UQCC1	3.03498	3.98644	0.000184748	0.0211767
ENSG00000060642	PIGV	3.03923	0.444928	0.00222435	0.049607
ENSG00000168803	ADAL	3.04762	-0.439157	0.000105955	0.0189996
ENSG00000173542	MOB1B	3.04837	4.68181	0.000662017	0.0324043
ENSG00000178977	LINC00324	3.0537	0.69689	0.00183235	0.0456805
ENSG00000103512	NOMO1	3.05444	2.92728	0.00137389	0.0412465
ENSG00000182108	DEXI	3.0564	4.58122	0.000856633	0.0356724
ENSG00000152683	SLC30A6	3.05642	3.33071	0.00208466	0.0479209
ENSG00000272520	CTD-2044J15.2	3.05692	0.0419637	0.000131988	0.0197392
ENSG00000260404	RP11-384K6.6	3.05806	2.69473	0.000976501	0.0366173
ENSG00000118690	ARMC2	3.05886	3.075	0.000428084	0.0277372
ENSG00000001461	NIPAL3	3.0605	1.15499	0.00149372	0.0427662
ENSG00000160716	CHRNB2	3.06192	0.0119309	0.00191577	0.0465775
ENSG00000197937	ZNF347	3.06233	0.553422	0.00100351	0.0370796
ENSG00000154743	TSEN2	3.06236	0.0973928	0.0014558	0.0421568
ENSG00000120662	MTRF1	3.06375	1.75258	0.00167047	0.0443842
ENSG00000117593	DARS2	3.06635	1.58055	0.00180743	0.0456805
ENSG00000148450	MSRB2	3.06786	1.92854	0.00192315	0.0465775
ENSG00000177082	WDR73	3.07876	1.32712	0.00225448	0.0499285
ENSG00000196946	ZNF705A	3.07953	0.715775	0.000918328	0.0356724
ENSG00000267745	RP11-686D22.8	3.08427	0.485382	0.000368215	0.0265359
ENSG00000233056	ERVH48-1	3.08809	1.07259	0.000892546	0.0356724
ENSG00000080819	CPOX	3.09094	2.11274	0.00201278	0.0469476
ENSG00000114770	ABCC5	3.09179	2.71179	0.0018247	0.0456805
ENSG00000247400	DNAJC3-AS1	3.09325	-0.156818	0.00218152	0.0491693
ENSG00000139624	CERS5	3.09654	-0.204646	0.00111045	0.0386141
ENSG00000139684	ESD	3.10317	3.96028	0.000170604	0.0211767
ENSG00000100897	DCAF11	3.10513	1.01523	0.00199825	0.0468826
ENSG00000156136	DCK	3.11139	2.32841	0.00183588	0.0456805
ENSG00000005801	ZNF195	3.11401	3.72898	0.000468121	0.0286094
ENSG00000138399	FASTKD1	3.1162	2.42677	0.00047599	0.0286771
ENSG00000139437	TCHP	3.1222	2.71429	0.000624277	0.0320844
ENSG00000155749	ALS2CR12	3.12261	2.54508	0.000885205	0.0356724
ENSG00000237765	FAM200B	3.13668	2.2255	0.00176218	0.0452895
ENSG00000166261	ZNF202	3.15391	0.697167	0.000128776	0.0197392
ENSG00000102595	UGGT2	3.15623	5.21287	0.00183628	0.0456805
ENSG00000155659	VSIG4	3.15902	1.5342	0.00136077	0.0412465
ENSG00000169519	METTL15	3.16201	5.00553	0.00195663	0.0467628
ENSG00000023228	NDUFS1	3.16396	3.3152	0.000926032	0.0356724
ENSG00000165879	FRAT1	3.16561	1.5835	0.000798638	0.0349022
ENSG00000250312	ZNF718	3.16567	2.19709	0.000809615	0.0350062
ENSG00000132256	TRIM5	3.16698	3.25568	0.00174292	0.0450896
ENSG00000103707	MTFMT	3.16783	1.11125	0.00147831	0.0427098
ENSG00000169379	ARL13B	3.17054	2.73817	0.000908108	0.0356724
ENSG00000142856	ITGB3BP	3.17075	1.56563	0.00130627	0.0409065
ENSG00000229715	EEF1DP3	3.18107	6.09072	0.00224564	0.0499066
ENSG00000149196	C11orf73	3.18371	2.36203	0.000351593	0.0257161
ENSG00000233672	RNASEH2B-AS1	3.18541	-0.237947	9.57205e-05	0.0187985
ENSG00000131828	PDHA1	3.18773	2.86881	0.00148719	0.0427662
ENSG00000127980	PEX1	3.18887	1.23904	0.00136594	0.0412465
ENSG00000197776	KLHDC1	3.19441	1.64799	0.00118079	0.039815
ENSG00000083093	PALB2	3.1949	0.930708	0.00100154	0.0370796
ENSG00000197808	ZNF461	3.19583	-0.082661	0.000131688	0.0197392
ENSG00000145982	FARS2	3.20063	5.68554	0.00107351	0.0382252
ENSG00000169359	SLC33A1	3.2007	2.90276	0.000809238	0.0350062
ENSG00000152359	POC5	3.20384	1.83737	0.000283678	0.0240408
ENSG00000074964	ARHGEF10L	3.20932	3.96304	0.00140416	0.0415107
ENSG00000163507	KIAA1524	3.21206	0.365532	0.00161265	0.043746
ENSG00000183785	TUBA8	3.21311	0.262164	0.00170176	0.0446425
ENSG00000138131	LOXL4	3.21661	1.06506	0.000783833	0.0345975
ENSG00000122432	SPATA1	3.21713	3.81295	0.00156433	0.043532
ENSG00000110876	SELPLG	3.23002	3.62426	0.000665317	0.0324043
ENSG00000145050	MANF	3.23282	0.443342	0.000175312	0.0211767
ENSG00000224699	LAMTOR5-AS1	3.23394	0.796112	0.00116242	0.0396158
ENSG00000113368	LMNB1	3.23945	4.24528	0.00205866	0.0477549
ENSG00000006695	COX10	3.2397	3.95848	0.000911506	0.0356724
ENSG00000145375	SPATA5	3.2407	4.31489	0.00128461	0.0409065
ENSG00000173275	ZNF449	3.24184	1.23325	0.00130446	0.0409065
ENSG00000215424	MCM3AP-AS1	3.24437	0.514318	0.000752879	0.0337627
ENSG00000158691	ZSCAN12	3.24711	0.709967	0.00122169	0.040203
ENSG00000198252	STYX	3.24734	3.63327	0.00120278	0.0400356
ENSG00000186501	TMEM222	3.24873	0.682654	0.00029351	0.0241385
ENSG00000263327	TAPT1-AS1	3.24997	3.37261	0.000619367	0.0320844
ENSG00000173214	KIAA1919	3.25105	1.749	0.000833455	0.0355285
ENSG00000170271	FAXDC2	3.25733	1.73867	0.000990931	0.0370492
ENSG00000175087	PDIK1L	3.25818	0.51104	0.00114731	0.0393115
ENSG00000081087	OSTM1	3.25943	3.81519	0.000821253	0.0352695
ENSG00000178537	SLC25A20	3.26725	1.92315	0.000237652	0.0223051
ENSG00000259834	RP11-284N8.3	3.26826	0.120284	0.000505791	0.0290933
ENSG00000158169	FANCC	3.26959	2.88063	0.000276078	0.0239219
ENSG00000257027	RP11-705C15.3	3.27203	1.43818	0.000801504	0.0349022
ENSG00000268713	CTC-444N24.8	3.27232	-0.392977	8.29389e-05	0.0187985
ENSG00000254631	RP11-702H23.4	3.2734	1.80714	0.000230026	0.0222901
ENSG00000143498	TAF1A	3.28312	1.0308	0.00196253	0.0467628
ENSG00000198482	ZNF808	3.28362	1.37041	0.000897028	0.0356724
ENSG00000106355	LSM5	3.28473	0.349609	7.2711e-05	0.0187985
ENSG00000204131	NHSL2	3.28596	5.09589	0.00144498	0.0420718
ENSG00000167272	POP5	3.2868	0.604719	0.000625939	0.0320844
ENSG00000270344	RP11-734K2.4	3.29205	1.18706	0.000640066	0.0323882
ENSG00000159596	TMEM69	3.29343	0.811693	0.000158612	0.0211767
ENSG00000164244	PRRC1	3.29495	3.76395	0.00030368	0.0243968
ENSG00000169621	APLF	3.29836	3.40155	0.000652557	0.0323882
ENSG00000125746	EML2	3.29908	0.412114	0.000547213	0.030469
ENSG00000145246	ATP10D	3.30128	5.20987	0.000742948	0.0337427
ENSG00000171262	FAM98B	3.30463	2.28349	0.000589903	0.0315078
ENSG00000155189	AGPAT5	3.31127	2.95438	0.000393794	0.0269257
ENSG00000162777	DENND2D	3.31472	2.1518	0.000613502	0.0319624
ENSG00000075651	PLD1	3.31801	4.75718	0.000870233	0.0356724
ENSG00000198585	NUDT16	3.32	4.05998	0.00116906	0.0396297
ENSG00000196372	ASB13	3.32111	0.809277	0.000218083	0.0216584
ENSG00000226688	ENTPD1-AS1	3.32222	3.18174	0.000801718	0.0349022
ENSG00000154945	ANKRD40	3.32254	2.93739	0.000574992	0.0310966
ENSG00000146416	AIG1	3.32632	3.5669	0.000783027	0.0345975
ENSG00000122435	TRMT13	3.32914	1.41587	0.00130687	0.0409065
ENSG00000165240	ATP7A	3.32943	3.69517	0.000914268	0.0356724
ENSG00000168273	SMIM4	3.33027	0.780171	0.000693527	0.0329463
ENSG00000111215	PRR4	3.33131	3.08893	0.000579759	0.0310966
ENSG00000077713	SLC25A43	3.3332	3.07857	0.000282181	0.0240408
ENSG00000259768	RP5-991G20.1	3.3355	0.853117	0.000889046	0.0356724
ENSG00000173588	CCDC41	3.34014	5.05444	0.000116673	0.0196721
ENSG00000154642	C21orf91	3.34209	1.47459	0.000196681	0.0211767
ENSG00000189068	VSTM1	3.3441	1.53715	0.00145586	0.0421568
ENSG00000144306	SCRN3	3.34687	2.83657	0.000527311	0.0297919
ENSG00000076043	REXO2	3.34854	0.393546	0.000205176	0.0211767
ENSG00000124356	STAMBP	3.35034	3.81308	0.00084669	0.0356724
ENSG00000111729	CLEC4A	3.35226	4.35675	0.0016393	0.0437671
ENSG00000089876	DHX32	3.35394	2.24722	0.00137603	0.0412465
ENSG00000140830	TXNL4B	3.37236	1.48703	0.000259082	0.0230667
ENSG00000196363	WDR5	3.37273	0.736554	0.000494611	0.0290582
ENSG00000170325	PRDM10	3.37335	3.03442	0.0014463	0.0420718
ENSG00000075223	SEMA3C	3.3749	4.16727	0.000423101	0.0275914
ENSG00000124299	PEPD	3.37734	3.31663	0.000306357	0.0243968
ENSG00000120696	KBTBD7	3.37886	1.17479	0.00128268	0.0409065
ENSG00000225231	AC091814.2	3.37968	-0.122442	0.00131055	0.0409065
ENSG00000257824	RP11-1049A21.2	3.38091	0.598993	0.000611831	0.0319624
ENSG00000115318	LOXL3	3.38202	1.66888	0.00192402	0.0465775
ENSG00000076650	GPATCH1	3.38339	1.23523	0.00030373	0.0243968
ENSG00000158473	CD1D	3.3837	2.81259	0.00163098	0.0437671
ENSG00000135838	NPL	3.39229	5.33405	0.000570027	0.0309666
ENSG00000186812	ZNF397	3.39718	1.55436	0.000550777	0.030469
ENSG00000143797	MBOAT2	3.39992	3.47408	0.00121185	0.0401982
ENSG00000107551	RASSF4	3.40368	4.53157	0.000866812	0.0356724
ENSG00000130363	RSPH3	3.40482	1.7043	0.00218833	0.0492074
ENSG00000181924	COA4	3.4072	0.414927	3.69762e-05	0.0187985
ENSG00000128731	HERC2	3.4091	4.03168	0.000700241	0.0330032
ENSG00000267254	CTD-2162K18.5	3.41046	0.189107	0.000240387	0.0223051
ENSG00000225434	RP11-63P12.6	3.41348	2.76145	0.000512179	0.0291965
ENSG00000140181	HERC2P2	3.41518	3.20656	0.00153479	0.043256
ENSG00000113108	APBB3	3.41631	3.37502	0.00225373	0.0499285
ENSG00000114204	SERPINI2	3.41918	2.80332	0.00108311	0.0383523
ENSG00000144559	TAMM41	3.42716	3.8202	0.000749094	0.0337627
ENSG00000104381	GDAP1	3.42759	2.57	0.00220645	0.049381
ENSG00000141076	CIRH1A	3.42763	1.49495	9.81523e-05	0.0187985
ENSG00000130684	ZNF337	3.42834	1.20175	0.000673435	0.0324269
ENSG00000115325	DOK1	3.43055	1.14972	0.00176333	0.0452895
ENSG00000233472	RP11-218D6.4	3.4377	1.00189	0.000651812	0.0323882
ENSG00000172456	FGGY	3.44114	4.39103	0.000259482	0.0230667
ENSG00000151151	IPMK	3.4422	6.37015	0.00135478	0.0412465
ENSG00000073331	ALPK1	3.44397	6.07947	0.00182553	0.0456805
ENSG00000155229	MMS19	3.44414	2.53144	0.000563546	0.0308303
ENSG00000205981	DNAJC19	3.45101	2.26901	0.000700981	0.0330032
ENSG00000203797	DDO	3.45247	0.405009	0.000612194	0.0319624
ENSG00000138604	GLCE	3.45498	4.79037	0.00196118	0.0467628
ENSG00000153790	C7orf31	3.45691	1.30966	0.00124853	0.0408003
ENSG00000133943	C14orf159	3.45701	5.67345	0.00172825	0.0449273
ENSG00000161551	ZNF577	3.46562	2.01322	0.000380335	0.0268601
ENSG00000248932	RP11-319G6.1	3.46689	2.44921	0.00128115	0.0409065
ENSG00000117305	HMGCL	3.468	0.818099	0.000256675	0.0230667
ENSG00000121281	ADCY7	3.46864	4.03502	0.000504353	0.0290933
ENSG00000172269	DPAGT1	3.46962	0.654342	7.57108e-05	0.0187985
ENSG00000241058	NSUN6	3.47099	3.0752	0.00110673	0.0386141
ENSG00000163510	CWC22	3.47253	3.80391	0.00155611	0.043532
ENSG00000171202	TMEM126A	3.47727	0.871982	0.00044239	0.0278399
ENSG00000171295	ZNF440	3.47782	1.81022	0.00176849	0.0452895
ENSG00000126456	IRF3	3.47952	1.74351	0.000415733	0.0273824
ENSG00000142197	DOPEY2	3.47958	4.29958	0.0010873	0.0383937
ENSG00000160049	DFFA	3.48691	0.897638	0.000400238	0.0269575
ENSG00000214517	PPME1	3.48909	2.19121	0.0012907	0.0409065
ENSG00000196268	ZNF493	3.49483	0.495789	0.000510454	0.0291965
ENSG00000151131	C12orf45	3.49661	1.82126	0.000963777	0.0363547
ENSG00000126870	WDR60	3.50111	2.21061	0.00219095	0.0492074
ENSG00000065600	TMEM206	3.50233	4.02415	0.000897589	0.0356724
ENSG00000183597	TANGO2	3.50888	2.72145	0.000342209	0.0254395
ENSG00000241163	LINC00877	3.50926	4.29305	0.00137393	0.0412465
ENSG00000165181	C9orf84	3.51623	3.77903	0.00102516	0.0371826
ENSG00000196437	ZNF569	3.51915	1.56138	0.00213822	0.0487115
ENSG00000221926	TRIM16	3.52015	0.900401	0.000338517	0.0254395
ENSG00000018699	TTC27	3.52637	3.59383	0.00162612	0.0437671
ENSG00000100418	DESI1	3.53423	2.98944	0.001826	0.0456805
ENSG00000185033	SEMA4B	3.53803	2.59019	4.01701e-05	0.0187985
ENSG00000178852	EFCAB13	3.54062	2.49215	0.00129554	0.0409065
ENSG00000263307	RP11-166B2.8	3.54589	0.605214	0.000731045	0.0335489
ENSG00000136243	NUPL2	3.54885	0.450944	0.000201979	0.0211767
ENSG00000120262	CCDC170	3.54934	3.33663	0.00168813	0.0446425
ENSG00000198301	SDAD1	3.55192	2.81158	0.0020753	0.0478106
ENSG00000204252	HLA-DOA	3.55527	0.511739	0.000111819	0.0192087
ENSG00000066933	MYO9A	3.56622	4.766	0.000389515	0.0269257
ENSG00000101346	POFUT1	3.56708	1.76589	0.000107613	0.0189996
ENSG00000128654	MTX2	3.56754	2.57258	0.001169	0.0396297
ENSG00000144233	AMMECR1L	3.57294	1.63976	0.000638064	0.0323882
ENSG00000093144	ECHDC1	3.57319	5.92327	0.000415019	0.0273824
ENSG00000185278	ZBTB37	3.5758	3.01809	0.000118922	0.0196721
ENSG00000229474	PATL2	3.5795	2.60763	0.00067309	0.0324269
ENSG00000249898	CTD-2541M15.1	3.59108	1.86643	0.00200261	0.0468826
ENSG00000138449	SLC40A1	3.59167	2.0794	0.00149309	0.0427662
ENSG00000123600	METTL8	3.59213	2.43811	0.00197556	0.0468826
ENSG00000164062	APEH	3.59782	1.21891	0.000918938	0.0356724
ENSG00000186318	BACE1	3.5981	1.76149	0.00096963	0.0364673
ENSG00000108846	ABCC3	3.59867	2.32029	0.000294326	0.0241385
ENSG00000137760	ALKBH8	3.59912	2.63537	0.00132533	0.0410674
ENSG00000178425	NT5DC1	3.59972	3.37789	8.62302e-05	0.0187985
ENSG00000032389	TSSC1	3.59973	2.99657	0.00131163	0.0409065
ENSG00000119041	GTF3C3	3.60227	2.91106	0.000934137	0.0356724
ENSG00000260861	RP4-576H24.4	3.61081	3.69863	0.00170324	0.0446425
ENSG00000065029	ZNF76	3.61604	1.61042	6.96699e-06	0.0123917
ENSG00000234232	RP11-353N4.5	3.62039	1.66098	4.3038e-05	0.0187985
ENSG00000085382	HACE1	3.6236	3.55432	0.000239289	0.0223051
ENSG00000129007	CALML4	3.62361	2.42319	0.00083567	0.0355285
ENSG00000143409	FAM63A	3.62392	1.49078	0.000393973	0.0269257
ENSG00000197798	FAM118B	3.62447	3.54046	0.00143165	0.0418583
ENSG00000143303	RRNAD1	3.62461	1.05202	0.000198936	0.0211767
ENSG00000134061	CD180	3.62616	2.21476	0.00152663	0.0432478
ENSG00000158481	CD1C	3.64055	0.323844	4.71716e-05	0.0187985
ENSG00000177971	IMP3	3.64748	2.38237	0.00027663	0.0239219
ENSG00000231027	AC079325.6	3.65793	2.29256	0.000231286	0.0222901
ENSG00000268205	CTC-444N24.11	3.66178	1.0474	7.30204e-05	0.0187985
ENSG00000175931	UBE2O	3.6626	2.39895	0.000157543	0.0211767
ENSG00000163946	FAM208A	3.67459	5.70391	0.000152298	0.0211767
ENSG00000085982	USP40	3.67712	2.99981	0.00013719	0.0200455
ENSG00000148019	CEP78	3.6772	0.679332	0.000103989	0.0189996
ENSG00000170915	PAQR8	3.68073	3.25604	0.00157925	0.0436339
ENSG00000149474	CSRP2BP	3.68086	1.95513	9.00606e-05	0.0187985
ENSG00000225889	AC074289.1	3.6966	2.15011	0.00101854	0.0371826
ENSG00000156795	WDYHV1	3.70072	0.544468	0.00032296	0.0248816
ENSG00000133111	RFXAP	3.70432	0.0388208	6.28685e-05	0.0187985
ENSG00000088035	ALG6	3.72016	3.52505	0.000436438	0.0278399
ENSG00000198910	L1CAM	3.72111	0.0926529	3.86253e-05	0.0187985
ENSG00000112234	FBXL4	3.72188	4.73825	9.90796e-05	0.0187985
ENSG00000178342	KCNG2	3.72269	2.00671	8.95844e-05	0.0187985
ENSG00000236383	LINC00854	3.72803	2.95554	0.00119719	0.0400356
ENSG00000186088	GSAP	3.73667	6.20503	0.000670479	0.0324269
ENSG00000103037	SETD6	3.73795	0.529454	2.96467e-05	0.0182939
ENSG00000118412	CASP8AP2	3.74065	2.96862	0.0016089	0.043746
ENSG00000122085	MTERFD2	3.74447	1.5364	0.000657343	0.0323882
ENSG00000114473	IQCG	3.75018	2.01016	0.000204814	0.0211767
ENSG00000248693	CTD-2023M8.1	3.75452	1.65643	6.55812e-05	0.0187985
ENSG00000256373	RP11-711K1.8	3.76346	2.73291	0.000851041	0.0356724
ENSG00000171840	NINJ2	3.76437	3.15838	0.00048438	0.0289082
ENSG00000164163	ABCE1	3.7653	0.163724	7.79845e-06	0.0123917
ENSG00000198015	MRPL42	3.76824	2.83157	4.80441e-05	0.0187985
ENSG00000196387	ZNF140	3.77005	1.5608	0.000662999	0.0324043
ENSG00000249988	RP11-669M16.1	3.78078	4.37839	0.00104779	0.0378395
ENSG00000154589	LY96	3.78296	3.57961	0.000197777	0.0211767
ENSG00000152213	ARL11	3.79369	1.78158	0.000311267	0.0243968
ENSG00000205060	SLC35B4	3.8016	1.77916	0.000128648	0.0197392
ENSG00000144827	ABHD10	3.80223	2.42754	0.000125306	0.0197392
ENSG00000164414	SLC35A1	3.82016	1.94901	8.90625e-05	0.0187985
ENSG00000250764	CTD-2152M20.2	3.82227	2.08153	0.000191369	0.0211767
ENSG00000170365	SMAD1	3.82806	2.7937	0.0015901	0.0436574
ENSG00000172159	FRMD3	3.83234	5.00158	0.00143237	0.0418583
ENSG00000164074	C4orf29	3.84354	3.77332	6.04033e-05	0.0187985
ENSG00000133574	GIMAP4	3.84762	6.68263	0.00119568	0.0400356
ENSG00000171492	LRRC8D	3.85674	3.03218	0.000173419	0.0211767
ENSG00000166801	FAM111A	3.85804	4.23691	0.00020602	0.0211767
ENSG00000146070	PLA2G7	3.85883	3.3827	0.000598317	0.0316908
ENSG00000124508	BTN2A2	3.86134	2.13733	0.00139071	0.0413888
ENSG00000214013	GANC	3.86325	3.953	9.28008e-05	0.0187985
ENSG00000172086	KRCC1	3.87294	3.4597	0.000193456	0.0211767
ENSG00000235750	KIAA0040	3.88563	4.00612	0.000354022	0.0257161
ENSG00000133105	RXFP2	3.88624	3.14765	0.000106536	0.0189996
ENSG00000141720	PIP4K2B	3.90319	4.23575	8.83835e-05	0.0187985
ENSG00000119608	PROX2	3.90824	1.07829	0.000346953	0.0256423
ENSG00000162384	C1orf123	3.90825	2.36213	0.00171213	0.0446911
ENSG00000158623	COPG2	3.91506	3.56249	0.000372616	0.0265359
ENSG00000232973	CYP1B1-AS1	3.91641	3.12963	0.00189074	0.0464344
ENSG00000084110	HAL	3.92984	3.00557	9.48176e-05	0.0187985
ENSG00000170632	ARMC10	3.9319	2.51118	0.000285997	0.0240739
ENSG00000187554	TLR5	3.93993	3.53047	0.00161398	0.043746
ENSG00000233280	CRYBG3	3.9419	2.88382	0.000778692	0.0345975
ENSG00000250903	GMDS-AS1	3.9479	5.49475	0.000743231	0.0337427
ENSG00000136169	SETDB2	3.94983	3.33082	7.14678e-05	0.0187985
ENSG00000025708	TYMP	3.98265	3.65529	0.000312385	0.0243968
ENSG00000073849	ST6GAL1	3.98613	5.88063	0.000393118	0.0269257
ENSG00000124523	SIRT5	3.99059	0.884197	8.66154e-05	0.0187985
ENSG00000187187	ZNF546	3.9974	0.577992	1.65493e-05	0.0171112
ENSG00000171497	PPID	4.00692	3.16201	7.14056e-05	0.0187985
ENSG00000205765	C5orf51	4.01034	3.52968	0.000866762	0.0356724
ENSG00000157259	GATAD1	4.01748	1.58121	3.02213e-05	0.0182939
ENSG00000229320	KRT8P12	4.02373	0.596854	0.000196586	0.0211767
ENSG00000147394	ZNF185	4.02719	2.40392	0.000467786	0.0286094
ENSG00000239653	PSMD6-AS2	4.03558	3.33232	0.00025904	0.0230667
ENSG00000101751	POLI	4.04399	3.23136	0.000578649	0.0310966
ENSG00000247679	RP11-1277A3.1	4.04988	3.01989	0.000933474	0.0356724
ENSG00000143493	INTS7	4.05477	3.44148	0.000398577	0.0269575
ENSG00000127125	PPCS	4.05612	2.00308	0.00161275	0.043746
ENSG00000105967	TFEC	4.07418	5.81131	0.000129054	0.0197392
ENSG00000128335	APOL2	4.08226	4.67984	0.00102667	0.0371826
ENSG00000116406	EDEM3	4.08261	5.20019	5.44201e-05	0.0187985
ENSG00000135643	KCNMB4	4.09919	0.78949	7.37816e-05	0.0187985
ENSG00000258407	RP11-300J18.2	4.10529	1.47277	0.000278876	0.0239532
ENSG00000133561	GIMAP6	4.10752	2.88041	6.23951e-05	0.0187985
ENSG00000150433	TMEM218	4.11221	1.40609	0.000161717	0.0211767
ENSG00000168329	CX3CR1	4.11449	5.92751	0.000596546	0.0316908
ENSG00000110435	PDHX	4.12836	3.26374	0.000250188	0.0230463
ENSG00000203739	RP11-296O14.3	4.12918	3.55464	9.57328e-05	0.0187985
ENSG00000113845	TIMMDC1	4.13057	2.68074	0.00129936	0.0409065
ENSG00000154114	TBCEL	4.14776	3.6808	0.000180051	0.0211767
ENSG00000169131	ZNF354A	4.15104	1.87289	0.000449498	0.02801
ENSG00000145428	RNF175	4.17013	3.64793	2.55091e-05	0.0179417
ENSG00000165071	TMEM71	4.17125	5.2479	0.000848919	0.0356724
ENSG00000111361	EIF2B1	4.19997	2.37192	0.000372118	0.0265359
ENSG00000167220	HDHD2	4.21534	2.84995	2.68166e-05	0.0179417
ENSG00000179144	GIMAP7	4.233	3.85923	0.002222	0.049607
ENSG00000128000	ZNF780B	4.2401	3.26914	0.000341441	0.0254395
ENSG00000136824	SMC2	4.24077	2.87705	4.96603e-05	0.0187985
ENSG00000163406	SLC15A2	4.24598	4.16348	0.000208235	0.0211767
ENSG00000113552	GNPDA1	4.2472	1.54747	4.69802e-05	0.0187985
ENSG00000263264	CTB-133G6.1	4.25303	3.45605	6.29238e-05	0.0187985
ENSG00000166130	IKBIP	4.26164	2.26251	6.69834e-06	0.0123917
ENSG00000258644	SYNJ2BP-COX16	4.27121	1.54216	5.95509e-06	0.0123917
ENSG00000215458	AP001053.11	4.2727	1.88929	0.000179471	0.0211767
ENSG00000226091	LINC00937	4.28717	3.82928	9.39576e-05	0.0187985
ENSG00000152133	GPATCH11	4.29491	1.86502	7.89983e-05	0.0187985
ENSG00000261824	LINC00662	4.30721	2.55185	0.000270624	0.0237254
ENSG00000103544	C16orf62	4.31037	4.44296	0.000102258	0.0189996
ENSG00000128513	POT1	4.31784	3.35546	0.000109261	0.0190264
ENSG00000133687	TMTC1	4.33727	4.71464	0.000196908	0.0211767
ENSG00000175309	PHYKPL	4.33789	4.45737	0.000206965	0.0211767
ENSG00000123213	NLN	4.38285	4.38171	4.88029e-05	0.0187985
ENSG00000122986	HVCN1	4.41133	4.24654	0.000149345	0.0211767
ENSG00000055147	FAM114A2	4.41453	2.94884	1.79639e-05	0.0171112
ENSG00000256591	RP11-286N22.8	4.42196	2.25321	6.10431e-05	0.0187985
ENSG00000004809	SLC22A16	4.44854	2.01	7.87087e-05	0.0187985
ENSG00000235822	LINC01073	4.45205	1.26652	4.65133e-06	0.0123917
ENSG00000107201	DDX58	4.48468	4.56694	0.000183574	0.0211767
ENSG00000139629	GALNT6	4.51147	2.04609	1.53687e-06	0.0123917
ENSG00000106086	PLEKHA8	4.51801	3.25119	2.28835e-05	0.0179417
ENSG00000121858	TNFSF10	4.58744	5.30434	0.000119623	0.0196721
ENSG00000245864	CTC-467M3.1	4.58752	1.72018	2.01911e-05	0.0171112
ENSG00000155846	PPARGC1B	4.59361	4.19817	1.65567e-05	0.0171112
ENSG00000178904	DPY19L3	4.61321	2.57045	2.61289e-06	0.0123917
ENSG00000177409	SAMD9L	4.61917	5.2592	0.000496038	0.0290582
ENSG00000215271	HOMEZ	4.68142	1.6755	1.26984e-05	0.0161422
ENSG00000153774	CFDP1	4.68239	4.87429	0.000199947	0.0211767
ENSG00000138061	CYP1B1	4.74364	4.67409	0.000213706	0.0213908
ENSG00000248429	RP11-597D13.9	4.75697	3.36947	3.93957e-05	0.0187985
ENSG00000186470	BTN3A2	4.77975	3.32541	0.000196437	0.0211767
ENSG00000164106	SCRG1	4.78449	2.09818	3.28182e-06	0.0123917
ENSG00000175857	GAPT	4.87539	4.06532	0.000207162	0.0211767
ENSG00000254838	GVINP1	4.87884	4.16827	2.00515e-05	0.0171112

## Sheet: 17 gene signature TEMo
Table S1 related to Figure 1
	Gene name	Ensembl ID	Description
1	RB1CC1	ENSG00000023287	RB1-inducible coiled-coil 1 [Source:HGNC Symbol;Acc:15574]
2	FAM107B	ENSG00000065809	family with sequence similarity 107, member B [Source:HGNC Symbol;Acc:23726]
3	NFE2L1	ENSG00000082641	nuclear factor, erythroid 2-like 1 [Source:HGNC Symbol;Acc:7781]
4	FKBP5	ENSG00000096060	FK506 binding protein 5 [Source:HGNC Symbol;Acc:3721]
5	TGFB1	ENSG00000105329	transforming growth factor, beta 1 [Source:HGNC Symbol;Acc:11766]
6	ARHGAP21	ENSG00000107863	Rho GTPase activating protein 21 [Source:HGNC Symbol;Acc:23725]
7	NEURL1	ENSG00000107954	neuralized E3 ubiquitin protein ligase 1 [Source:HGNC Symbol;Acc:7761]
8	ID2	ENSG00000115738	inhibitor of DNA binding 2, dominant negative helix-loop-helix protein [Source:HGNC Symbol;Acc:5361]
9	TMPO	ENSG00000120802	thymopoietin [Source:HGNC Symbol;Acc:11875]
10	DUT	ENSG00000128951	deoxyuridine triphosphatase [Source:HGNC Symbol;Acc:3078]
11	RTF1	ENSG00000137815	Rtf1, Paf1/RNA polymerase II complex component, homolog (S. cerevisiae) [Source:HGNC Symbol;Acc:28996]
12	CIR1	ENSG00000138433	corepressor interacting with RBPJ, 1 [Source:HGNC Symbol;Acc:24217]
13	LIN7C	ENSG00000148943	lin-7 homolog C (C. elegans) [Source:HGNC Symbol;Acc:17789]
14	AMICA1	ENSG00000160593	adhesion molecule, interacts with CXADR antigen 1 [Source:HGNC Symbol;Acc:19084]
15	ZNF680	ENSG00000173041	zinc finger protein 680 [Source:HGNC Symbol;Acc:26897]
16	ZNF366	ENSG00000178175	zinc finger protein 366 [Source:HGNC Symbol;Acc:18316]
17	SIRPB2	ENSG00000196209	signal-regulatory protein beta 2 [Source:HGNC Symbol;Acc:16247]
