# Supplementary material for: Human Tumor-Associated Macrophage and Monocyte Transcriptional Landscapes Reveal Cancer-Specific Reprogramming, Biomarkers, and Therapeutic Targets
Source: Cancer Cell. 2019 Apr 15;35(4):588–602.e10. doi: 10.1016/j.ccell.2019.02.009 (PMC6472943; doi:10.1016/j.ccell.2019.02.009)
Supplement: Table S2. TAM RNA Seq Data, Related to Figure 2 [file mmc3.xlsx]

## Sheet: DEG Br TAM vs BR RM
Table S2 related to Figure 2
Ensembl ID	gene name	log Fold Change	Average Expression	p value	adjusted p value
ENSG00000163638	ADAMTS9	-8.51599	2.44119	0.000447202	0.00920535
ENSG00000157404	KIT	-8.3894	-0.49774	0.000150152	0.00556171
ENSG00000169908	TM4SF1	-8.24845	1.33193	0.0046257	0.033291
ENSG00000189058	APOD	-7.97454	1.25071	0.00658544	0.0407838
ENSG00000162618	ELTD1	-7.67919	1.02467	0.00725049	0.0432939
ENSG00000112319	EYA4	-7.32939	1.9572	0.000601721	0.0105822
ENSG00000159167	STC1	-7.25742	1.66428	0.00675277	0.0414631
ENSG00000135298	BAI3	-7.24492	4.10664	2.08437e-05	0.00245093
ENSG00000128652	HOXD3	-7.23489	-1.52838	0.000325804	0.0080156
ENSG00000166510	CCDC68	-7.06448	-1.2069	0.000273782	0.0075128
ENSG00000107186	MPDZ	-6.92765	0.0766132	0.00697774	0.0422108
ENSG00000175264	CHST1	-6.86813	-2.02712	2.84604e-05	0.00279854
ENSG00000155970	MICU3	-6.76293	1.40145	0.0013836	0.0166471
ENSG00000146674	IGFBP3	-6.75255	-1.36253	0.000788507	0.0123593
ENSG00000184113	CLDN5	-6.73406	-1.88555	0.000168555	0.00590978
ENSG00000003989	SLC7A2	-6.70262	0.73059	0.00632427	0.0398849
ENSG00000241684	ADAMTS9-AS2	-6.66508	1.02122	0.00467048	0.0333871
ENSG00000273079	GRIN2B	-6.64944	-1.11343	0.000112713	0.00488334
ENSG00000182732	RGS6	-6.41524	3.82552	9.91775e-05	0.00477662
ENSG00000161940	BCL6B	-6.39601	0.148209	0.00765858	0.0448106
ENSG00000065534	MYLK	-6.36609	0.47826	0.00420139	0.0312871
ENSG00000164867	NOS3	-6.28555	-1.20856	0.000377824	0.0084814
ENSG00000006210	CX3CL1	-6.26264	-1.8162	0.000221125	0.00683517
ENSG00000113594	LIFR	-6.25784	0.35312	0.00873152	0.0483168
ENSG00000115607	IL18RAP	-6.24532	-0.62225	0.00227094	0.022194
ENSG00000183580	FBXL7	-6.22463	2.68301	0.00914054	0.0497935
ENSG00000171056	SOX7	-6.21658	-1.8556	7.15293e-05	0.00414264
ENSG00000250501	RP11-98O2.1	-6.2129	0.186325	8.1609e-05	0.00447898
ENSG00000153246	PLA2R1	-6.20251	-1.15414	0.000188515	0.00626915
ENSG00000140945	CDH13	-6.13651	3.52282	0.00284789	0.0250482
ENSG00000128052	KDR	-6.11478	-0.311628	0.00563064	0.0375963
ENSG00000147862	NFIB	-6.11379	2.1436	0.00461503	0.0332691
ENSG00000214548	MEG3	-6.08158	1.21528	0.00102603	0.0143634
ENSG00000267107	AC011526.1	-6.03392	1.3551	0.00837113	0.0471374
ENSG00000106688	SLC1A1	-5.99519	-0.598797	0.00335225	0.0274198
ENSG00000112769	LAMA4	-5.95682	1.7935	0.00821456	0.0467041
ENSG00000105971	CAV2	-5.94253	-1.28124	0.000577817	0.0104053
ENSG00000151276	MAGI1	-5.92708	4.72387	0.000233703	0.00697078
ENSG00000258399	MEG8	-5.92517	-0.961394	0.000849769	0.0128481
ENSG00000232079	AL035610.1	-5.88591	-0.190695	0.00531619	0.0364037
ENSG00000147027	TMEM47	-5.87441	-1.1279	0.00142322	0.016849
ENSG00000120279	MYCT1	-5.80328	-0.142515	0.00686288	0.0417826
ENSG00000203855	HSD3BP4	-5.78764	-0.689494	0.00273899	0.024525
ENSG00000147642	SYBU	-5.77477	-1.31278	0.000252742	0.00722742
ENSG00000124615	MOCS1	-5.73228	-0.667146	0.00137016	0.0165659
ENSG00000069702	TGFBR3	-5.70027	2.5899	0.00215202	0.0215833
ENSG00000269113	TRABD2B	-5.69981	-0.909488	0.00077116	0.0122418
ENSG00000154258	ABCA9	-5.67785	1.15932	0.000315055	0.00785774
ENSG00000130158	DOCK6	-5.67417	0.495058	0.00599014	0.0387864
ENSG00000231509	RP11-574F11.3	-5.63863	-1.52388	0.000213552	0.0067514
ENSG00000112837	TBX18	-5.61704	-1.94279	0.000297653	0.00764723
ENSG00000167244	IGF2	-5.59809	-0.46392	0.00262163	0.023967
ENSG00000112541	PDE10A	-5.59694	1.71801	0.00218866	0.0217245
ENSG00000144642	RBMS3	-5.50448	2.95378	0.0013106	0.0161268
ENSG00000137872	SEMA6D	-5.47914	1.90542	0.006036	0.0389641
ENSG00000115380	EFEMP1	-5.47732	-0.874311	0.00196456	0.0204046
ENSG00000152894	PTPRK	-5.46857	2.55995	0.00326456	0.0270617
ENSG00000251322	SHANK3	-5.41849	1.98749	0.00819619	0.0466384
ENSG00000137962	ARHGAP29	-5.41387	1.91497	0.00355657	0.0283744
ENSG00000152661	GJA1	-5.36824	0.542306	0.00594868	0.0386806
ENSG00000115604	IL18R1	-5.36358	3.46725	0.00139013	0.0166669
ENSG00000165626	BEND7	-5.35364	-0.167205	0.0072668	0.0433227
ENSG00000092607	TBX15	-5.34422	-0.0886067	0.00442987	0.0323092
ENSG00000237838	AC133680.1	-5.34383	-0.808875	0.000139202	0.00540516
ENSG00000172348	RCAN2	-5.33067	0.739819	0.00775504	0.0451816
ENSG00000249740	CTD-2127H9.1	-5.30508	-0.592749	0.00840751	0.0472459
ENSG00000077063	CTTNBP2	-5.30179	3.31184	0.000107038	0.00477662
ENSG00000105974	CAV1	-5.29148	1.07903	0.0063683	0.0399782
ENSG00000122786	CALD1	-5.29115	2.82869	0.0060379	0.0389641
ENSG00000102362	SYTL4	-5.25074	0.471829	0.00536885	0.0365082
ENSG00000196632	WNK3	-5.24301	-0.0399121	0.000144648	0.00553795
ENSG00000011465	DCN	-5.2194	1.49818	0.00909049	0.0496275
ENSG00000140937	CDH11	-5.20753	0.631003	0.0049599	0.0347651
ENSG00000187498	COL4A1	-5.1985	3.54442	0.00200098	0.02061
ENSG00000205056	RP11-693J15.5	-5.19761	0.246557	0.00252511	0.0235362
ENSG00000150630	VEGFC	-5.16233	-0.683458	0.00383643	0.0296888
ENSG00000164619	BMPER	-5.11464	-0.818908	0.00306118	0.0261829
ENSG00000249258	RP11-468H14.2	-5.0591	-1.0641	0.00151032	0.0175238
ENSG00000185532	PRKG1	-5.04396	4.23502	0.000538443	0.00996349
ENSG00000081803	CADPS2	-5.00294	2.4211	0.00503676	0.0351237
ENSG00000132970	WASF3	-4.98415	-0.0152945	0.00107729	0.0146951
ENSG00000099204	ABLIM1	-4.9455	3.91758	0.000273978	0.0075128
ENSG00000072071	LPHN1	-4.94537	-0.161005	0.00115299	0.0152115
ENSG00000152104	PTPN14	-4.91994	3.85033	2.23716e-05	0.00250635
ENSG00000256248	RP11-123O10.4	-4.90292	-0.409992	0.00197587	0.0204592
ENSG00000164879	CA3	-4.89933	-0.221088	0.00125365	0.0158071
ENSG00000249036	RP11-625I7.1	-4.89923	1.82265	0.000471312	0.00940278
ENSG00000144366	GULP1	-4.89802	1.31631	0.00761925	0.0446952
ENSG00000079102	RUNX1T1	-4.88117	0.44936	0.0075172	0.0442676
ENSG00000228016	RAPGEF4-AS1	-4.83889	0.178267	0.00788381	0.0456147
ENSG00000120658	ENOX1	-4.78601	1.28866	0.00389118	0.0297953
ENSG00000137801	THBS1	-4.78221	8.67085	2.90331e-05	0.00279861
ENSG00000069667	RORA	-4.73843	1.23122	0.00409863	0.0308991
ENSG00000147408	CSGALNACT1	-4.67797	5.90882	0.000127517	0.00521225
ENSG00000163995	ABLIM2	-4.66877	1.42063	0.000434488	0.00909896
ENSG00000182836	PLCXD3	-4.59099	0.18371	0.00810237	0.046278
ENSG00000170509	HSD17B13	-4.57479	-0.822912	0.00509699	0.0353787
ENSG00000160145	KALRN	-4.56539	2.40408	0.00915212	0.0498173
ENSG00000157214	STEAP2	-4.4755	-1.03374	0.00533677	0.0364168
ENSG00000135750	KCNK1	-4.47244	-1.3256	0.00838465	0.0471805
ENSG00000225282	AP000350.6	-4.45572	-0.42078	0.00129459	0.0159697
ENSG00000074181	NOTCH3	-4.45454	2.89002	0.000291037	0.00759728
ENSG00000104177	MYEF2	-4.43899	0.241236	0.000471166	0.00940278
ENSG00000105976	MET	-4.41399	5.57011	6.56547e-06	0.00190531
ENSG00000152154	TMEM178A	-4.4009	-2.05228	0.00667317	0.0410851
ENSG00000148498	PARD3	-4.39561	3.11244	0.00539085	0.0365668
ENSG00000223523	AC079613.1	-4.39097	-1.00333	0.00528817	0.0363009
ENSG00000112902	SEMA5A	-4.3878	3.93947	0.00290627	0.0253983
ENSG00000267708	RP11-147L13.7	-4.38336	-0.635954	0.00339391	0.0276283
ENSG00000261083	RP11-93I21.3	-4.37718	-0.801996	0.00479023	0.0339942
ENSG00000119715	ESRRB	-4.37407	-0.131861	0.00113581	0.0151014
ENSG00000259959	RP11-121C2.2	-4.36242	-0.170722	0.00696945	0.0422108
ENSG00000102935	ZNF423	-4.36055	-0.00354631	0.00788734	0.0456147
ENSG00000153291	SLC25A27	-4.35862	0.320937	0.000624793	0.0108647
ENSG00000142910	TINAGL1	-4.35224	-0.91972	0.00695833	0.0422076
ENSG00000174332	GLIS1	-4.34365	-1.08941	0.00711068	0.0426079
ENSG00000152527	PLEKHH2	-4.29928	0.120847	0.00852181	0.0475607
ENSG00000061676	NCKAP1	-4.28526	2.69129	0.00355511	0.0283744
ENSG00000145920	CPLX2	-4.28449	-0.250558	0.00566106	0.0376578
ENSG00000067177	PHKA1	-4.27988	0.987903	0.00224882	0.0220904
ENSG00000063438	AHRR	-4.26734	3.65923	0.00150695	0.0174996
ENSG00000242973	RP11-446F17.3	-4.25576	-0.537184	0.00260636	0.0238925
ENSG00000233895	RP1-122P22.2	-4.22798	3.85184	5.14709e-06	0.00185133
ENSG00000133985	TTC9	-4.20385	-0.741842	0.00568667	0.0377674
ENSG00000152268	SPON1	-4.18363	-0.485893	0.00179965	0.019262
ENSG00000257060	RP11-266O8.1	-4.17921	-0.515386	0.000864905	0.0129764
ENSG00000158859	ADAMTS4	-4.14063	2.23546	0.00403966	0.0306235
ENSG00000156140	ADAMTS3	-4.1237	0.702172	0.00791652	0.0457041
ENSG00000112818	MEP1A	-4.08272	0.67692	0.00308139	0.0262546
ENSG00000227704	RP1-266L20.4	-4.04502	0.275295	0.000639782	0.0110365
ENSG00000234323	RP11-308N19.1	-4.03563	1.58713	0.00043782	0.00909896
ENSG00000182240	BACE2	-3.98945	4.8596	0.00367694	0.0288664
ENSG00000185630	PBX1	-3.98089	2.41974	0.00385369	0.0296926
ENSG00000164188	RANBP3L	-3.96482	0.730631	0.00142254	0.016849
ENSG00000046604	DSG2	-3.95687	-1.28964	0.00749469	0.0442214
ENSG00000248636	RP11-768F21.1	-3.95539	0.905914	0.00107641	0.0146951
ENSG00000091428	RAPGEF4	-3.93609	3.34067	0.0022674	0.0221838
ENSG00000164056	SPRY1	-3.93393	3.06017	0.00129176	0.0159566
ENSG00000102038	SMARCA1	-3.93172	3.1041	0.00313349	0.0264854
ENSG00000135931	ARMC9	-3.92627	6.25706	4.25642e-06	0.00175126
ENSG00000162894	FAIM3	-3.91755	1.61018	0.000614135	0.0107203
ENSG00000018408	WWTR1	-3.88809	3.9122	0.00608686	0.0391507
ENSG00000196214	ZNF766	-3.84308	1.10008	0.000103398	0.00477662
ENSG00000070778	PTPN21	-3.84095	0.256228	0.0042291	0.0313682
ENSG00000122025	FLT3	-3.84074	1.92431	0.00614816	0.0393413
ENSG00000160191	PDE9A	-3.76086	2.19677	0.0059168	0.0385369
ENSG00000160321	ZNF208	-3.75538	-0.498098	0.00703564	0.0424107
ENSG00000151012	SLC7A11	-3.73851	6.30928	0.000269703	0.00746214
ENSG00000151090	THRB	-3.73051	6.14689	0.000133213	0.00531721
ENSG00000198821	CD247	-3.71901	3.58201	0.000120778	0.00507936
ENSG00000168813	ZNF507	-3.68248	1.52838	0.000784244	0.0123207
ENSG00000164930	FZD6	-3.61024	2.5918	0.00555532	0.0373121
ENSG00000215483	LINC00598	-3.59881	1.24911	0.00135097	0.0164555
ENSG00000146555	SDK1	-3.57162	6.53929	0.00621421	0.0395418
ENSG00000136866	ZFP37	-3.53963	0.534036	0.000700504	0.0116054
ENSG00000008394	MGST1	-3.53701	3.29676	0.000993227	0.0140242
ENSG00000196565	HBG2	-3.53104	0.916306	0.000341884	0.00818366
ENSG00000166250	CLMP	-3.51349	1.502	0.00823806	0.0467469
ENSG00000129422	MTUS1	-3.47232	4.64773	0.000277986	0.00756874
ENSG00000082458	DLG3	-3.4608	-0.447954	0.00756152	0.0444329
ENSG00000229694	RP11-305L7.6	-3.43969	0.780264	0.00636867	0.0399782
ENSG00000185044	RP11-435B5.4	-3.42397	3.53833	0.000122192	0.0051074
ENSG00000138061	CYP1B1	-3.41297	4.35834	0.00172573	0.0187647
ENSG00000166780	C16orf45	-3.39923	3.18356	1.03936e-05	0.00191269
ENSG00000162687	KCNT2	-3.38537	-1.06085	0.0053043	0.0363587
ENSG00000215018	COL28A1	-3.36158	-0.982999	0.00388077	0.0297896
ENSG00000162892	IL24	-3.29036	1.16994	0.00612189	0.03921
ENSG00000170293	CMTM8	-3.28161	3.29745	0.00202292	0.0207577
ENSG00000158321	AUTS2	-3.24345	6.98874	0.000217837	0.00682755
ENSG00000144847	IGSF11	-3.24092	1.05309	0.00127819	0.0158722
ENSG00000174516	PELI3	-3.21966	-0.119363	0.0038602	0.0297217
ENSG00000137941	TTLL7	-3.21767	-0.441119	0.00385076	0.0296926
ENSG00000255723	RP11-529H2.2	-3.21326	1.60432	0.000608729	0.0106395
ENSG00000169122	FAM110B	-3.20596	5.73322	0.00394178	0.0300146
ENSG00000135338	LCA5	-3.20591	1.93501	0.000910039	0.013389
ENSG00000112290	WASF1	-3.20121	2.77459	0.00140934	0.0167849
ENSG00000088387	DOCK9	-3.1708	4.85953	0.00406157	0.0307044
ENSG00000227017	AC007036.6	-3.1687	-0.015913	0.00494889	0.0347098
ENSG00000183166	CALN1	-3.16612	0.421184	0.00625449	0.0397242
ENSG00000085276	MECOM	-3.15986	4.89845	0.00591813	0.0385369
ENSG00000188681	TEKT4P2	-3.14029	5.04654	0.000109776	0.0048557
ENSG00000162641	AKNAD1	-3.13778	0.325364	0.00340865	0.0276522
ENSG00000247081	RP11-318M2.2	-3.13624	1.62839	0.0037803	0.0294076
ENSG00000231873	RP11-761N21.1	-3.13606	4.22726	0.000918324	0.0134386
ENSG00000187416	LHFPL3	-3.119	2.69701	9.7026e-05	0.00475177
ENSG00000259345	RP11-624L4.1	-3.11781	4.96493	0.000827118	0.012688
ENSG00000239523	MYLK-AS1	-3.11344	1.2574	0.000213883	0.0067514
ENSG00000197670	RP4-724E16.2	-3.10012	0.889828	0.00807905	0.0461834
ENSG00000170382	LRRN2	-3.09441	0.606999	0.00654108	0.0406627
ENSG00000164707	SLC13A4	-3.07045	2.30533	0.00158825	0.0180901
ENSG00000247199	RP11-373N22.3	-3.0514	1.22629	0.00162284	0.018271
ENSG00000162337	LRP5	-3.04988	1.30631	0.00116021	0.015236
ENSG00000115594	IL1R1	-3.03206	6.97107	6.2348e-05	0.00377067
ENSG00000152578	GRIA4	-3.02966	0.108599	0.00828698	0.0468818
ENSG00000152284	TCF7L1	-3.01884	3.99114	0.00276612	0.0246347
ENSG00000197863	ZNF790	-3.01786	1.77713	0.00104391	0.0144506
ENSG00000124813	RUNX2	-3.01221	7.36517	0.000740148	0.0120382
ENSG00000221994	ZNF630	-3.00416	1.4948	0.00431368	0.0317657
ENSG00000125846	ZNF133	-3.00223	2.34552	0.000294041	0.00759728
ENSG00000178878	APOLD1	-2.98296	3.51809	0.000161723	0.00582313
ENSG00000164684	ZNF704	-2.95284	5.14395	0.000697213	0.0115649
ENSG00000133742	CA1	-2.93138	0.714431	0.00280467	0.0248601
ENSG00000265399	RP13-270P17.2	-2.92777	2.21545	0.000186007	0.00623411
ENSG00000182853	VMO1	-2.90865	3.49213	0.00558797	0.0374578
ENSG00000175970	UNC119B	-2.90482	0.99022	0.000906722	0.0133546
ENSG00000022267	FHL1	-2.90405	2.62342	0.00183408	0.0194962
ENSG00000104067	TJP1	-2.88639	4.07319	0.00338179	0.0275789
ENSG00000181690	PLAG1	-2.86371	1.99813	0.00822495	0.0467437
ENSG00000213901	SLC23A3	-2.83488	0.900941	0.00116409	0.0152548
ENSG00000187667	WHAMMP3	-2.82533	0.212134	0.00612772	0.0392289
ENSG00000138161	CUZD1	-2.81647	-0.822063	0.00407043	0.0307374
ENSG00000257759	RP11-486O13.4	-2.81309	3.81994	0.00031017	0.00777873
ENSG00000171105	INSR	-2.78784	5.36904	4.80359e-05	0.00349188
ENSG00000165996	PTPLA	-2.78312	0.344245	0.0052578	0.0361669
ENSG00000152270	PDE3B	-2.77713	7.20714	0.00249965	0.0234098
ENSG00000198478	SH3BGRL2	-2.77587	1.36084	0.00674992	0.0414631
ENSG00000116678	LEPR	-2.77274	5.54711	2.21141e-05	0.00249798
ENSG00000105829	BET1	-2.77131	0.875233	0.00131659	0.0161681
ENSG00000253250	C8orf88	-2.77109	-0.271018	0.00484304	0.0342268
ENSG00000251095	RP11-115D19.1	-2.76231	2.46833	0.00597664	0.0387517
ENSG00000169439	SDC2	-2.74634	7.39274	0.00220414	0.0217675
ENSG00000050030	KIAA2022	-2.74063	1.84395	0.00245159	0.0231731
ENSG00000115183	TANC1	-2.73954	4.40553	0.00308915	0.0262578
ENSG00000154262	ABCA6	-2.73746	3.42578	0.00142177	0.016849
ENSG00000243440	AF165138.7	-2.73696	0.153381	0.00673273	0.0413772
ENSG00000047648	ARHGAP6	-2.73123	7.29323	0.00046415	0.00938463
ENSG00000113448	PDE4D	-2.72598	7.33682	0.000989713	0.0140035
ENSG00000186300	ZNF555	-2.72425	-0.281241	0.0048866	0.0344306
ENSG00000231205	ZNF826P	-2.71598	1.13562	0.00530262	0.0363587
ENSG00000205629	LCMT1	-2.7142	3.1605	0.000101923	0.00477662
ENSG00000224216	RP13-228J13.1	-2.70157	0.244043	0.00636041	0.0399782
ENSG00000090975	PITPNM2	-2.69334	2.96762	0.00608428	0.0391507
ENSG00000248079	DPH6-AS1	-2.69036	2.40831	0.00210257	0.0212245
ENSG00000162174	ASRGL1	-2.68568	1.9295	0.00716324	0.042829
ENSG00000250195	RP11-371F15.3	-2.67719	5.25069	0.000635651	0.0110255
ENSG00000088881	EBF4	-2.67419	2.73117	0.000780959	0.0123207
ENSG00000268870	CTD-3105H18.16	-2.67357	1.12439	0.00707084	0.0425675
ENSG00000258539	RP11-12J10.3	-2.66102	0.519419	0.00498287	0.0349082
ENSG00000132329	RAMP1	-2.65502	3.97995	0.00165815	0.0184165
ENSG00000100307	CBX7	-2.65391	3.00487	0.0020273	0.0207825
ENSG00000159882	ZNF230	-2.6517	1.50113	0.000655467	0.0111847
ENSG00000125703	ATG4C	-2.65084	4.24459	0.000267883	0.00744192
ENSG00000042317	SPATA7	-2.63137	3.17259	9.73438e-05	0.00475177
ENSG00000119471	HSDL2	-2.63094	4.12711	2.09803e-05	0.00245093
ENSG00000123191	ATP7B	-2.62035	0.593393	0.00536301	0.0365048
ENSG00000171097	CCBL1	-2.59005	1.49728	0.00783377	0.0454658
ENSG00000257815	RP11-611E13.2	-2.58851	2.25734	0.000437717	0.00909896
ENSG00000112599	GUCA1B	-2.58806	1.15479	0.0007152	0.0117597
ENSG00000125247	TMTC4	-2.5877	1.9855	0.00234577	0.0226266
ENSG00000269051	CTD-2245F17.3	-2.58136	1.56282	0.00127175	0.0158598
ENSG00000004799	PDK4	-2.5783	6.39711	0.00340869	0.0276522
ENSG00000129084	PSMA1	-2.56387	5.06458	0.00882043	0.0487101
ENSG00000183814	LIN9	-2.56163	1.21217	0.00391514	0.0298951
ENSG00000156234	CXCL13	-2.55707	2.41434	0.000760235	0.0121673
ENSG00000180787	ZFP3	-2.55347	1.55018	0.00823346	0.0467469
ENSG00000170456	DENND5B	-2.54268	4.74906	9.28869e-05	0.00471878
ENSG00000143740	SNAP47	-2.52387	1.95555	0.000476207	0.00943334
ENSG00000165113	GKAP1	-2.52385	2.0711	0.00236052	0.0227049
ENSG00000147485	PXDNL	-2.51956	2.62322	0.000180458	0.00610518
ENSG00000169992	NLGN2	-2.51099	1.48667	0.00786001	0.04556
ENSG00000064393	HIPK2	-2.50075	8.45679	0.00106829	0.0146484
ENSG00000074935	TUBE1	-2.49155	2.47134	0.000384497	0.00850544
ENSG00000184838	PRR16	-2.49099	3.66329	0.00839008	0.0471916
ENSG00000182359	KBTBD3	-2.47216	0.978975	0.00884905	0.048793
ENSG00000197119	SLC25A29	-2.45959	2.72339	0.000138801	0.00540495
ENSG00000228696	ARL17B	-2.45713	2.85752	0.00708246	0.0425695
ENSG00000111788	RP11-22B23.1	-2.45048	0.984589	0.00710214	0.0425852
ENSG00000197701	ZNF595	-2.43729	3.52401	7.33236e-05	0.00421087
ENSG00000100154	TTC28	-2.43001	5.86719	0.0013988	0.0167268
ENSG00000181666	HKR1	-2.42781	4.18507	4.30928e-05	0.00347076
ENSG00000115165	CYTIP	-2.42526	7.50131	0.00794822	0.0457754
ENSG00000213160	KLHL23	-2.42135	0.986488	0.00685684	0.0417644
ENSG00000049769	PPP1R3F	-2.42056	1.71688	0.000551606	0.0100928
ENSG00000131115	ZNF227	-2.41933	2.44989	0.000372925	0.00847598
ENSG00000260075	NSFP1	-2.40595	1.72923	0.00793336	0.0457524
ENSG00000198105	ZNF248	-2.40156	3.85138	1.00367e-05	0.00190531
ENSG00000198168	SVIP	-2.40025	1.75265	0.000374323	0.0084814
ENSG00000235954	TTC28-AS1	-2.39766	4.22717	0.000590141	0.0105001
ENSG00000090238	YPEL3	-2.38379	3.16662	0.000492636	0.00958866
ENSG00000051620	HEBP2	-2.38195	4.34676	2.34373e-05	0.00253821
ENSG00000114739	ACVR2B	-2.38086	3.36655	5.82641e-05	0.0036708
ENSG00000175782	SLC35E3	-2.37337	5.00101	0.000169877	0.00592729
ENSG00000223509	RP11-632K20.7	-2.36972	3.44199	0.000192038	0.00632477
ENSG00000171189	GRIK1	-2.36948	3.63701	0.00414077	0.0311309
ENSG00000184786	TCTE3	-2.36742	1.07303	0.00386199	0.0297217
ENSG00000130956	HABP4	-2.35628	1.85067	0.00707654	0.0425689
ENSG00000153933	DGKE	-2.34122	4.95121	0.000728316	0.011879
ENSG00000261326	RP5-1057J7.6	-2.32818	1.98012	0.000463528	0.00938463
ENSG00000251247	ZNF345	-2.32161	2.76384	5.03957e-05	0.00353235
ENSG00000139946	PELI2	-2.32063	6.90629	8.17064e-05	0.00447898
ENSG00000166025	AMOTL1	-2.3118	3.10116	0.00629667	0.0398418
ENSG00000181031	RPH3AL	-2.3102	3.7939	0.000498146	0.00966422
ENSG00000151743	AMN1	-2.30072	3.56907	3.26719e-05	0.00292952
ENSG00000260468	RP11-27M24.3	-2.28614	0.48022	0.00275865	0.0245957
ENSG00000273018	CTD-2303H24.2	-2.28402	2.64004	0.00611004	0.0391969
ENSG00000259719	RP11-930O11.1	-2.26583	1.33142	0.00765202	0.0447913
ENSG00000261087	KB-1460A1.5	-2.262	2.82444	7.89255e-05	0.00443199
ENSG00000105793	GTPBP10	-2.26059	3.37111	0.000251832	0.00722742
ENSG00000153832	FBXO36	-2.2588	1.09533	0.00705243	0.0424824
ENSG00000175787	ZNF169	-2.25195	2.60963	0.00216296	0.0216103
ENSG00000254859	RP11-661A12.5	-2.25104	2.0218	0.00402438	0.0305585
ENSG00000122707	RECK	-2.24559	2.85377	0.000236993	0.00700589
ENSG00000167840	ZNF232	-2.24372	1.20755	0.0020944	0.0211733
ENSG00000197959	DNM3	-2.23734	4.84192	0.00274175	0.024525
ENSG00000103599	IQCH	-2.23648	0.0898854	0.00641541	0.0401621
ENSG00000148090	AUH	-2.22741	6.13563	6.99945e-05	0.00410594
ENSG00000065665	SEC61A2	-2.22702	3.51269	0.000345553	0.00819563
ENSG00000180573	HIST1H2AC	-2.22489	5.04739	0.000523422	0.00985418
ENSG00000100439	ABHD4	-2.21959	3.34405	0.0003072	0.00774179
ENSG00000103942	HOMER2	-2.21483	2.59484	0.00500889	0.0350062
ENSG00000140443	IGF1R	-2.21475	6.6411	0.00234004	0.0225874
ENSG00000178917	ZNF852	-2.21089	1.89311	0.00306623	0.0261998
ENSG00000177570	SAMD12	-2.21066	2.44214	0.00733215	0.0435289
ENSG00000225377	RP5-1103G7.4	-2.20961	0.717492	0.00462593	0.033291
ENSG00000234420	ZNF37BP	-2.1969	4.34609	0.000152998	0.005641
ENSG00000168528	SERINC2	-2.19212	4.63527	0.00236906	0.022755
ENSG00000196628	TCF4	-2.18955	8.88464	0.000230115	0.00694307
ENSG00000261427	CTD-2349B8.1	-2.18314	1.97911	0.00106609	0.0146484
ENSG00000117697	NSL1	-2.17215	4.46148	0.000294029	0.00759728
ENSG00000112305	SMAP1	-2.16767	5.9502	0.000477812	0.00943334
ENSG00000156042	TTC18	-2.16365	2.83727	0.000946609	0.0136768
ENSG00000141401	IMPA2	-2.16176	3.43797	0.00744138	0.0440107
ENSG00000154721	JAM2	-2.16079	3.37841	0.00403655	0.0306169
ENSG00000170448	NFXL1	-2.15991	4.35163	0.0041616	0.0312017
ENSG00000263002	ZNF234	-2.15162	2.04471	0.000856648	0.012895
ENSG00000118596	SLC16A7	-2.14927	4.06202	0.00285467	0.0250853
ENSG00000267254	CTD-2162K18.5	-2.14502	1.80918	0.00179161	0.0191968
ENSG00000106086	PLEKHA8	-2.14292	4.34294	1.05118e-05	0.00191269
ENSG00000182621	PLCB1	-2.13787	8.04589	0.000280036	0.00757928
ENSG00000196453	ZNF777	-2.13741	0.572751	0.00667123	0.0410851
ENSG00000047457	CP	-2.13656	3.13729	0.00159504	0.0181372
ENSG00000173041	ZNF680	-2.13447	4.19318	0.000156653	0.00567941
ENSG00000268713	CTC-444N24.8	-2.1316	0.181087	0.00771733	0.0450612
ENSG00000186814	ZSCAN30	-2.12257	1.44932	0.00278557	0.024755
ENSG00000165409	TSHR	-2.11512	1.45405	0.00820609	0.0466753
ENSG00000204856	FAM216A	-2.11405	1.78026	0.00148711	0.0172982
ENSG00000267216	AC010642.1	-2.10817	2.03696	0.00103839	0.0144088
ENSG00000187609	EXD3	-2.09948	2.92899	0.00102851	0.0143634
ENSG00000154274	C4orf19	-2.09648	3.49542	0.00017079	0.00592729
ENSG00000187118	CMC1	-2.09258	4.67016	0.00032619	0.0080156
ENSG00000248932	RP11-319G6.1	-2.08898	3.3767	0.0016242	0.0182712
ENSG00000134369	NAV1	-2.0882	5.84101	3.85461e-05	0.00323064
ENSG00000169282	KCNAB1	-2.08699	4.27456	0.00142018	0.016849
ENSG00000104047	DTWD1	-2.08295	3.65466	4.62395e-05	0.00349172
ENSG00000176108	CHMP6	-2.07457	1.5101	0.00332702	0.0273093
ENSG00000145284	SCD5	-2.07369	2.18336	0.0019758	0.0204592
ENSG00000137501	SYTL2	-2.07017	2.34675	0.00848773	0.0474674
ENSG00000166704	ZNF606	-2.06554	2.23391	0.000774341	0.0122765
ENSG00000156869	FRRS1	-2.0637	3.09442	0.00754165	0.0443352
ENSG00000205664	RP11-706O15.1	-2.05806	1.6685	0.00240072	0.0228822
ENSG00000088451	TGDS	-2.04561	1.81024	0.00123822	0.0157087
ENSG00000069869	NEDD4	-2.03835	3.83792	0.00459082	0.0331945
ENSG00000151655	ITIH2	-2.03821	1.18557	0.00481149	0.034092
ENSG00000150527	CTAGE5	-2.03753	3.60638	0.000725614	0.0118491
ENSG00000185565	LSAMP	-2.03587	3.5454	0.00918503	0.0498574
ENSG00000178971	CTC1	-2.03376	4.00931	0.00011068	0.00485775
ENSG00000102181	CD99L2	-2.02987	4.58696	0.00269285	0.0242943
ENSG00000087338	GMCL1	-2.02662	3.85513	5.46879e-05	0.00365874
ENSG00000155984	TMEM185A	-2.0262	2.59442	0.000404139	0.00867153
ENSG00000204794	PGM5P1	-2.01742	2.46541	0.005328	0.0364043
ENSG00000169621	APLF	-2.00792	3.92183	0.000282298	0.00759728
ENSG00000080200	CRYBG3	-2.00099	4.31355	7.65765e-05	0.00436103
ENSG00000215908	CROCCP2	-1.99802	3.06631	0.000398268	0.00866883
ENSG00000064933	PMS1	-1.99005	3.80233	0.000327259	0.0080156
ENSG00000117569	PTBP2	-1.98557	5.59308	1.20181e-05	0.00200321
ENSG00000189042	ZNF567	-1.98383	2.19026	0.000521755	0.00983634
ENSG00000163785	RYK	-1.97786	6.2397	1.2507e-05	0.00201377
ENSG00000133624	ZNF767	-1.9752	5.21729	2.79883e-05	0.00277206
ENSG00000181220	ZNF746	-1.96538	4.95939	0.00038001	0.0084814
ENSG00000154330	PGM5	-1.96488	3.39706	0.00522822	0.036036
ENSG00000170949	ZNF160	-1.96342	4.81494	0.00167176	0.0184523
ENSG00000245213	RP11-10K16.1	-1.95742	2.7198	0.00427956	0.0316521
ENSG00000186073	C15orf41	-1.95367	3.78122	0.00430152	0.0317115
ENSG00000159792	PSKH1	-1.9513	2.12147	0.00459529	0.0331945
ENSG00000184271	POU6F1	-1.94953	2.25004	0.00284404	0.0250305
ENSG00000186812	ZNF397	-1.94449	2.81004	0.0002903	0.00759728
ENSG00000225830	ERCC6	-1.94281	3.39263	0.000520964	0.00983634
ENSG00000071242	RPS6KA2	-1.94186	7.62049	0.000434938	0.00909896
ENSG00000166398	KIAA0355	-1.94085	4.91302	0.000747473	0.0120621
ENSG00000267680	ZNF224	-1.93564	1.28051	0.00900628	0.0492983
ENSG00000196873	CBWD3	-1.93344	1.84065	0.00158735	0.0180901
ENSG00000112210	RAB23	-1.932	1.84294	0.00468191	0.0334338
ENSG00000180376	CCDC66	-1.93079	3.71631	0.00146362	0.017142
ENSG00000070731	ST6GALNAC2	-1.92702	2.54811	0.00313721	0.0264854
ENSG00000248309	MEF2C-AS1	-1.91977	3.94321	0.0010071	0.0141762
ENSG00000230185	C9orf147	-1.91931	1.2159	0.00677477	0.0415608
ENSG00000145687	SSBP2	-1.91352	8.11818	0.0057416	0.0379811
ENSG00000133119	RFC3	-1.90883	3.44306	0.00044162	0.00915545
ENSG00000177054	ZDHHC13	-1.90759	3.83442	5.78386e-05	0.0036708
ENSG00000185220	PGBD2	-1.90375	1.5839	0.004594	0.0331945
ENSG00000164171	ITGA2	-1.90364	3.67787	0.00408591	0.0308372
ENSG00000081923	ATP8B1	-1.90187	4.06456	4.56054e-05	0.00349172
ENSG00000203721	LINC00862	-1.90108	4.06933	0.00025336	0.00722742
ENSG00000113595	TRIM23	-1.89928	3.32346	0.000223474	0.00684851
ENSG00000051009	FAM160A2	-1.89813	3.84673	0.000141567	0.00545209
ENSG00000117020	AKT3	-1.89594	7.58968	0.00047753	0.00943334
ENSG00000065308	TRAM2	-1.89506	3.01035	0.00506919	0.0352459
ENSG00000136280	CCM2	-1.89237	5.2948	0.000378801	0.0084814
ENSG00000157978	LDLRAP1	-1.89139	2.01348	0.00422523	0.0313682
ENSG00000087206	UIMC1	-1.88986	5.87333	5.61106e-05	0.00365874
ENSG00000108264	TADA2A	-1.88775	3.23301	0.000853219	0.0128717
ENSG00000106608	URGCP	-1.88695	1.12882	0.00415685	0.0311832
ENSG00000249592	RP11-440L14.1	-1.88552	2.9178	0.00118735	0.0154076
ENSG00000144040	SFXN5	-1.88	4.30849	0.000185577	0.00623411
ENSG00000070413	DGCR2	-1.87976	4.69106	3.32218e-05	0.00292952
ENSG00000267106	C19orf82	-1.87462	3.00013	0.000524262	0.00985642
ENSG00000167904	TMEM68	-1.86435	3.40746	0.00119597	0.0154217
ENSG00000099251	HSD17B7P2	-1.85959	2.82972	0.00354982	0.0283737
ENSG00000103852	TTC23	-1.85391	3.596	0.00163739	0.01835
ENSG00000165181	C9orf84	-1.85215	5.67039	4.45052e-05	0.00349172
ENSG00000163864	NMNAT3	-1.84671	1.55584	0.00216534	0.0216103
ENSG00000166046	TCP11L2	-1.84407	5.25902	0.000900165	0.013301
ENSG00000234062	RP11-308D16.4	-1.84156	2.63244	0.00355401	0.0283744
ENSG00000181826	RELL1	-1.84007	5.09915	0.00145778	0.017134
ENSG00000125482	TTF1	-1.83223	3.1278	0.000219809	0.00683517
ENSG00000047644	WWC3	-1.83207	4.30225	0.00025884	0.00727949
ENSG00000182600	C2orf82	-1.83061	1.85456	0.00692683	0.0420782
ENSG00000151491	EPS8	-1.82785	7.02969	0.00276662	0.0246347
ENSG00000141179	PCTP	-1.82626	3.29319	0.00446607	0.0325212
ENSG00000101605	MYOM1	-1.82429	3.25595	0.00762645	0.0447183
ENSG00000213918	DNASE1	-1.821	2.32987	0.00358046	0.0285019
ENSG00000148700	ADD3	-1.82029	6.24654	0.000267576	0.00744192
ENSG00000144026	ZNF514	-1.81958	1.99692	0.00250061	0.0234098
ENSG00000082269	FAM135A	-1.81886	6.09099	0.00012527	0.00517278
ENSG00000198270	TMEM116	-1.8136	3.01409	0.00363479	0.0286795
ENSG00000073605	GSDMB	-1.8133	2.00582	0.00552044	0.0371895
ENSG00000113761	ZNF346	-1.81292	2.96836	0.00250493	0.0234343
ENSG00000105855	ITGB8	-1.81209	6.28885	0.00490914	0.0344656
ENSG00000234807	LINC01135	-1.80387	2.8225	0.00707278	0.0425675
ENSG00000157800	SLC37A3	-1.80373	3.31595	0.000921435	0.0134553
ENSG00000185049	NELFA	-1.79751	4.39787	4.80664e-05	0.00349188
ENSG00000185513	L3MBTL1	-1.79742	2.22338	0.00589346	0.0385231
ENSG00000148411	NACC2	-1.79282	4.57768	0.000444634	0.00918015
ENSG00000135407	AVIL	-1.79223	2.13313	0.00628322	0.0398326
ENSG00000198453	ZNF568	-1.79016	2.69075	0.00281508	0.0249039
ENSG00000157796	WDR19	-1.78508	4.39705	0.000453181	0.00927264
ENSG00000168395	ING5	-1.78315	3.69626	0.00320775	0.0268813
ENSG00000198920	KIAA0753	-1.78234	3.65796	0.000536242	0.00994485
ENSG00000226328	CTA-217C2.1	-1.78196	4.13203	0.00118566	0.0154076
ENSG00000180626	ZNF594	-1.78079	1.25197	0.00749965	0.0442214
ENSG00000161551	ZNF577	-1.77738	3.50214	0.00406454	0.0307098
ENSG00000167562	ZNF701	-1.77734	3.14819	0.00166696	0.0184523
ENSG00000173933	RBM4	-1.77298	3.9986	0.0031201	0.0264387
ENSG00000224597	PTCHD3P1	-1.77249	5.0841	0.000221144	0.00683517
ENSG00000121542	SEC22A	-1.7719	3.81744	0.000399048	0.00866933
ENSG00000085382	HACE1	-1.76519	4.58032	0.000822639	0.0126335
ENSG00000101751	POLI	-1.76273	3.56038	0.00201204	0.0206926
ENSG00000198121	LPAR1	-1.7595	5.27938	0.00157545	0.0180346
ENSG00000157985	AGAP1	-1.7572	6.03284	0.00610207	0.0391969
ENSG00000184517	ZFP1	-1.75259	2.45971	0.000769838	0.0122351
ENSG00000216937	CCDC7	-1.74679	3.39425	0.00713554	0.0427008
ENSG00000181894	ZNF329	-1.74604	2.11303	0.0027092	0.0243735
ENSG00000099910	KLHL22	-1.73591	3.21601	0.000533144	0.00992781
ENSG00000127328	RAB3IP	-1.735	3.22806	0.000293284	0.00759728
ENSG00000082781	ITGB5	-1.73374	5.51785	0.000162326	0.0058233
ENSG00000104219	ZDHHC2	-1.73295	5.15137	0.00452334	0.0328736
ENSG00000215302	CTD-3092A11.1	-1.73272	3.41452	0.00127961	0.0158722
ENSG00000165121	RP11-213G2.3	-1.7297	3.20037	0.000982082	0.013938
ENSG00000108799	EZH1	-1.72718	4.57636	0.000186013	0.00623411
ENSG00000148399	DPH7	-1.72662	1.90455	0.00594469	0.038673
ENSG00000138834	MAPK8IP3	-1.72459	4.67412	5.57657e-05	0.00365874
ENSG00000165115	KIF27	-1.72392	2.96329	0.000526325	0.00986806
ENSG00000100532	CGRRF1	-1.72208	2.98994	0.000354502	0.00832533
ENSG00000163866	SMIM12	-1.72126	5.17879	0.00122295	0.0156657
ENSG00000174233	ADCY6	-1.72096	1.0849	0.00799362	0.045887
ENSG00000163738	MTHFD2L	-1.72061	6.28938	0.00479623	0.0340191
ENSG00000227398	KIF9-AS1	-1.71482	2.80132	0.00117293	0.0153377
ENSG00000270106	TSNAX-DISC1	-1.71388	2.2286	0.00490085	0.0344572
ENSG00000043514	TRIT1	-1.70633	3.72961	0.000982506	0.013938
ENSG00000198863	RUNDC1	-1.70533	2.96412	0.000411637	0.00875
ENSG00000197937	ZNF347	-1.70397	2.72552	0.00257671	0.0238123
ENSG00000266753	RP11-690G19.3	-1.70208	2.06798	0.00340813	0.0276522
ENSG00000179299	NSUN7	-1.69617	3.04091	0.00227169	0.022194
ENSG00000258643	BCL2L2-PABPN1	-1.69399	2.45876	0.00198674	0.0205097
ENSG00000213762	ZNF134	-1.69322	2.73698	0.00174366	0.0189029
ENSG00000170011	MYRIP	-1.6898	3.20646	0.00796081	0.0457755
ENSG00000171444	MCC	-1.68895	4.76256	0.00640984	0.0401511
ENSG00000100479	POLE2	-1.68843	2.64293	0.00563339	0.0375963
ENSG00000247556	OIP5-AS1	-1.68539	5.55982	0.00248906	0.0233657
ENSG00000156469	MTERFD1	-1.68067	1.79632	0.00223512	0.0219782
ENSG00000174514	MFSD4	-1.68054	1.87421	0.00837354	0.0471374
ENSG00000010803	SCMH1	-1.68011	5.44049	0.00208045	0.0210784
ENSG00000198482	ZNF808	-1.67739	3.76654	0.000285899	0.00759728
ENSG00000071189	SNX13	-1.67633	7.06804	0.000438039	0.00909896
ENSG00000135365	PHF21A	-1.67556	7.44943	0.000487906	0.00954034
ENSG00000166435	XRRA1	-1.67411	4.94328	0.00271698	0.0244153
ENSG00000165804	ZNF219	-1.6726	2.92836	0.00135313	0.0164555
ENSG00000096093	EFHC1	-1.66793	2.30867	0.00644403	0.0402175
ENSG00000012232	EXTL3	-1.66188	3.94213	0.00142504	0.016849
ENSG00000173715	C11orf80	-1.6616	4.12821	0.000245268	0.00710239
ENSG00000122432	SPATA1	-1.65617	3.62747	0.00346271	0.0279883
ENSG00000134504	KCTD1	-1.6488	2.15102	0.00466775	0.0333871
ENSG00000152620	NADK2	-1.64819	4.30455	0.000326076	0.0080156
ENSG00000083535	PIBF1	-1.64745	5.4365	0.000291682	0.00759728
ENSG00000197586	ENTPD6	-1.6457	4.5459	0.00160735	0.0182166
ENSG00000100324	TAB1	-1.64499	2.69408	0.00156026	0.0178906
ENSG00000169926	KLF13	-1.63997	5.78883	0.000586492	0.0104787
ENSG00000182903	ZNF721	-1.63988	2.57681	0.00475726	0.0338129
ENSG00000186260	MKL2	-1.6385	5.46312	0.000668293	0.0113188
ENSG00000109466	KLHL2	-1.63848	6.3183	0.00188803	0.0198658
ENSG00000155085	AK9	-1.63394	2.94908	0.00439007	0.0321046
ENSG00000167766	ZNF83	-1.63318	5.21983	0.00042528	0.00899803
ENSG00000128881	TTBK2	-1.63277	5.98933	0.000469814	0.00940278
ENSG00000109184	DCUN1D4	-1.6324	5.24184	8.74535e-05	0.0046692
ENSG00000138079	SLC3A1	-1.63088	1.30444	0.00901908	0.0493288
ENSG00000130958	SLC35D2	-1.63083	3.74911	0.00164216	0.01835
ENSG00000259758	CASC7	-1.62882	6.27954	5.9486e-05	0.00371258
ENSG00000146067	FAM193B	-1.6249	5.48482	0.000339708	0.00817452
ENSG00000198496	NBR2	-1.61999	3.71601	0.000478534	0.00943334
ENSG00000069974	RAB27A	-1.61846	5.38264	0.000619329	0.0107834
ENSG00000159917	ZNF235	-1.61431	3.15916	0.00227742	0.0222341
ENSG00000181982	CCDC149	-1.61285	4.5229	0.00488699	0.0344306
ENSG00000198521	ZNF43	-1.61055	4.32295	0.000455049	0.00928301
ENSG00000144559	TAMM41	-1.61023	3.8913	0.000651549	0.0111596
ENSG00000174842	GLMN	-1.59843	3.92269	0.00103598	0.0144046
ENSG00000119661	DNAL1	-1.59556	2.24469	0.00584689	0.0383839
ENSG00000108599	AKAP10	-1.59129	5.85218	0.00113359	0.0150903
ENSG00000091490	SEL1L3	-1.58615	5.25354	0.000363921	0.00840214
ENSG00000231966	RP11-12M5.4	-1.58537	1.22194	0.00823919	0.0467469
ENSG00000112877	CEP72	-1.58383	2.15981	0.00487717	0.0343969
ENSG00000088179	PTPN4	-1.58264	4.54018	0.000509956	0.00970764
ENSG00000235437	RP11-357C3.3	-1.58197	4.9786	0.000778929	0.012308
ENSG00000185418	TARSL2	-1.58134	4.42619	0.00160107	0.0181907
ENSG00000178440	LINC00843	-1.57995	2.4578	0.00437143	0.0320025
ENSG00000174093	RP11-1407O15.2	-1.57971	4.95519	9.68894e-05	0.00475177
ENSG00000188343	FAM92A1	-1.57808	3.60802	0.000964821	0.0138001
ENSG00000188994	ZNF292	-1.57678	7.35252	0.00502259	0.0350716
ENSG00000090905	TNRC6A	-1.57645	6.17007	0.000110811	0.00485775
ENSG00000107669	ATE1	-1.57163	5.75598	0.0016711	0.0184523
ENSG00000169918	OTUD7A	-1.57003	3.80294	0.00648096	0.0404003
ENSG00000173698	GPR64	-1.56935	2.62424	0.00525049	0.0361348
ENSG00000102893	PHKB	-1.5678	7.28356	0.00236664	0.0227477
ENSG00000101574	METTL4	-1.56509	3.64941	0.00363817	0.0286795
ENSG00000168310	IRF2	-1.565	6.29762	0.000498799	0.00966422
ENSG00000130684	ZNF337	-1.56467	2.96659	0.00203537	0.020813
ENSG00000102383	ZDHHC15	-1.56148	2.27246	0.00785296	0.0455385
ENSG00000107679	PLEKHA1	-1.56062	5.38588	0.000512954	0.00975111
ENSG00000184903	IMMP2L	-1.55961	7.30082	0.00125288	0.0158071
ENSG00000137944	CCBL2	-1.55677	3.78958	0.000800239	0.0124684
ENSG00000078246	TULP3	-1.5567	3.92619	0.00359464	0.0285172
ENSG00000150347	ARID5B	-1.55517	8.66928	0.000999484	0.014098
ENSG00000134152	KATNBL1	-1.55127	5.20086	0.000398304	0.00866883
ENSG00000158406	HIST1H4H	-1.55115	2.45153	0.00851614	0.0475498
ENSG00000174718	KIAA1551	-1.54975	7.06293	0.00242694	0.0230176
ENSG00000219545	RPA3-AS1	-1.54956	5.74225	0.00246331	0.0232438
ENSG00000101849	TBL1X	-1.54414	6.69807	0.00135098	0.0164555
ENSG00000015676	NUDCD3	-1.54413	5.61898	0.000296074	0.00762895
ENSG00000198945	L3MBTL3	-1.54326	4.0912	0.000676349	0.0114269
ENSG00000171055	FEZ2	-1.54308	5.03826	0.00100186	0.0141169
ENSG00000118454	ANKRD13C	-1.54131	4.72169	7.94438e-05	0.00443199
ENSG00000135972	MRPS9	-1.54087	2.6319	0.0021834	0.021688
ENSG00000163001	CCDC104	-1.54086	3.68888	0.0007473	0.0120621
ENSG00000070269	TMEM260	-1.54064	3.80512	0.0010146	0.0142524
ENSG00000135912	TTLL4	-1.53841	5.11951	0.00126283	0.0158221
ENSG00000078687	TNRC6C	-1.53587	3.63966	0.00225658	0.0221255
ENSG00000170265	ZNF282	-1.53409	2.49912	0.00885686	0.048793
ENSG00000134909	ARHGAP32	-1.53068	5.66918	0.000361127	0.00836591
ENSG00000184939	ZFP90	-1.52927	3.27504	0.00532271	0.0364043
ENSG00000247572	CKMT2-AS1	-1.52824	3.74052	0.000807799	0.0124963
ENSG00000256591	RP11-286N22.8	-1.52703	3.21347	0.00139819	0.0167268
ENSG00000198925	ATG9A	-1.52304	4.24825	0.000356084	0.00834812
ENSG00000103995	CEP152	-1.518	4.48074	0.00120533	0.015469
ENSG00000178694	NSUN3	-1.51778	4.73394	0.00259229	0.0238917
ENSG00000059758	CDK17	-1.51705	6.7939	0.000326546	0.0080156
ENSG00000260336	RP11-395B7.7	-1.51279	3.00202	0.00140198	0.0167502
ENSG00000113971	NPHP3	-1.51252	4.68249	9.28975e-05	0.00471878
ENSG00000114423	CBLB	-1.51194	7.93691	0.00377431	0.0293777
ENSG00000260517	RP11-426C22.5	-1.51097	7.37582	0.00701266	0.0423361
ENSG00000213904	LIPE-AS1	-1.50765	1.80453	0.0066178	0.040893
ENSG00000122550	KLHL7	-1.50472	3.78557	0.000637333	0.0110267
ENSG00000078304	PPP2R5C	-1.50408	7.69444	0.00153805	0.0177257
ENSG00000155903	RASA2	-1.50144	6.47235	0.00011333	0.00488334
ENSG00000116574	RHOU	1.50086	4.56706	0.00167486	0.0184523
ENSG00000258441	LINC00641	1.50268	6.10866	0.00232865	0.0225252
ENSG00000243797	CTB-111H14.1	1.5038	4.8409	0.00303682	0.0260724
ENSG00000147454	SLC25A37	1.50423	6.27141	0.00858914	0.047811
ENSG00000106009	BRAT1	1.51037	3.36006	0.00433463	0.0318319
ENSG00000131196	NFATC1	1.51165	5.82858	0.00363713	0.0286795
ENSG00000089327	FXYD5	1.51272	5.20145	0.00213033	0.0214414
ENSG00000163251	FZD5	1.51301	3.19917	0.0011333	0.0150903
ENSG00000143384	MCL1	1.51372	8.00677	0.000785613	0.0123281
ENSG00000151748	SAV1	1.5172	5.44323	0.0081423	0.0464091
ENSG00000163161	ERCC3	1.52349	4.68428	0.000161771	0.00582313
ENSG00000047188	YTHDC2	1.5235	6.05944	0.00440539	0.0321822
ENSG00000133216	EPHB2	1.52409	4.94825	0.0069183	0.0420451
ENSG00000132718	SYT11	1.52497	4.48224	0.000489258	0.00955311
ENSG00000065989	PDE4A	1.52568	5.86493	0.0011024	0.0149095
ENSG00000099785	MARCH2	1.52729	2.37224	0.00401699	0.0305193
ENSG00000111275	ALDH2	1.5292	5.4003	0.00774357	0.045134
ENSG00000229644	NAMPTL	1.52923	5.58131	0.00476128	0.0338239
ENSG00000167186	COQ7	1.53028	1.93185	0.00422389	0.0313682
ENSG00000143420	ENSA	1.5325	6.2745	0.00010572	0.00477662
ENSG00000070495	JMJD6	1.53355	5.17137	0.00228509	0.0222651
ENSG00000271913	RP1-111C20.4	1.53523	2.56773	0.0074716	0.0441131
ENSG00000035499	DEPDC1B	1.53925	2.58157	0.00505644	0.0351891
ENSG00000231991	ANXA2P2	1.53942	5.43716	0.00799105	0.045887
ENSG00000233328	PFN1P1	1.54253	2.40425	0.00662841	0.0409016
ENSG00000198668	CALM1	1.54429	6.51766	0.000839812	0.0127824
ENSG00000215154	AC141586.5	1.54444	2.06318	0.00853985	0.0476302
ENSG00000185728	YTHDF3	1.54546	7.9458	0.000685031	0.0114602
ENSG00000116199	FAM20B	1.54562	5.35262	0.000414219	0.00879121
ENSG00000065911	MTHFD2	1.54854	4.36232	0.00136682	0.0165471
ENSG00000143322	ABL2	1.55731	8.17484	0.000206799	0.00660405
ENSG00000164163	ABCE1	1.55765	2.77344	0.00308685	0.0262546
ENSG00000112137	PHACTR1	1.55854	6.09348	0.000506255	0.0096776
ENSG00000134330	IAH1	1.55854	5.36048	0.00115211	0.0152115
ENSG00000100226	GTPBP1	1.55864	5.68364	0.000767231	0.012222
ENSG00000139629	GALNT6	1.55913	4.05803	0.00106755	0.0146484
ENSG00000143569	UBAP2L	1.55943	7.64295	0.000303998	0.00770784
ENSG00000168439	STIP1	1.55963	6.23367	0.00280174	0.0248503
ENSG00000109062	SLC9A3R1	1.56124	3.67746	0.00249085	0.0233665
ENSG00000135446	CDK4	1.56148	2.68658	0.00649038	0.0404333
ENSG00000093010	COMT	1.56265	4.0012	0.00123388	0.0157087
ENSG00000165271	NOL6	1.56417	2.39985	0.00629482	0.0398418
ENSG00000173821	RNF213	1.56649	7.62085	0.00119404	0.0154217
ENSG00000100221	JOSD1	1.56744	6.05513	4.41479e-05	0.00348794
ENSG00000272325	NUDT3	1.5679	4.16466	0.000811619	0.0125347
ENSG00000136930	PSMB7	1.56819	6.8366	0.000230911	0.00695175
ENSG00000169895	SYAP1	1.5695	5.66736	0.00118092	0.0154076
ENSG00000178607	ERN1	1.57052	8.07908	0.000408563	0.0086982
ENSG00000026652	AGPAT4	1.57406	7.42139	0.000105768	0.00477662
ENSG00000135842	FAM129A	1.57546	6.73824	0.00390892	0.0298696
ENSG00000175471	MCTP1	1.57624	8.80066	0.00122716	0.0156755
ENSG00000168389	MFSD2A	1.58181	4.02951	0.00791048	0.0457041
ENSG00000159720	ATP6V0D1	1.58598	6.83089	0.000165875	0.00588879
ENSG00000105767	CADM4	1.5946	2.23689	0.00616385	0.039368
ENSG00000134242	PTPN22	1.60065	3.82336	0.00890301	0.0489486
ENSG00000115419	GLS	1.6011	8.59394	0.000916975	0.0134332
ENSG00000148655	C10orf11	1.60298	9.09191	0.00468934	0.0334345
ENSG00000143147	GPR161	1.60308	4.07291	0.00160555	0.0182114
ENSG00000081985	IL12RB2	1.60431	3.96007	0.00462064	0.033291
ENSG00000092010	PSME1	1.6063	5.17461	0.00313907	0.0264854
ENSG00000179218	CALR	1.60948	6.84537	0.000963748	0.0138001
ENSG00000142634	EFHD2	1.61023	5.4606	0.000901798	0.0133106
ENSG00000077585	GPR137B	1.61058	7.74977	0.00204734	0.0208593
ENSG00000131351	HAUS8	1.61129	3.69171	0.00308434	0.0262546
ENSG00000244513	CTD-2013N24.2	1.61188	2.17428	0.00788713	0.0456147
ENSG00000184009	ACTG1	1.61295	7.50145	0.00375195	0.0292372
ENSG00000083635	NUFIP1	1.61527	2.26814	0.00266666	0.0241697
ENSG00000267659	RP11-118B18.1	1.6153	3.25649	0.00204007	0.0208242
ENSG00000164123	C4orf45	1.61546	5.3664	0.000393643	0.00863613
ENSG00000104805	NUCB1	1.61609	4.33842	0.00206749	0.0209788
ENSG00000119801	YPEL5	1.61816	7.15749	0.000527105	0.00986913
ENSG00000164088	PPM1M	1.62102	3.29674	0.000575361	0.0104022
ENSG00000167207	NOD2	1.62173	5.50632	0.00428932	0.03169
ENSG00000171492	LRRC8D	1.62742	3.50642	0.000547375	0.0100423
ENSG00000065183	WDR3	1.62856	1.84786	0.00420503	0.0312871
ENSG00000254612	RP11-676M6.1	1.63602	3.18267	0.0052096	0.0359258
ENSG00000182718	ANXA2	1.64015	8.25649	0.00040041	0.00866933
ENSG00000170638	TRABD	1.6422	2.56789	0.00384011	0.0296888
ENSG00000118292	C1orf54	1.64379	3.00421	0.0077183	0.0450612
ENSG00000113013	HSPA9	1.64495	6.86482	0.00040631	0.00869084
ENSG00000145632	PLK2	1.64566	4.62956	0.00110003	0.0149011
ENSG00000086619	ERO1LB	1.64571	6.64253	0.00112427	0.0150656
ENSG00000100242	SUN2	1.64604	2.968	0.0071034	0.0425852
ENSG00000165732	DDX21	1.64636	6.09233	0.00032153	0.0079758
ENSG00000223653	RP11-131L23.1	1.64941	3.41469	0.00388228	0.0297896
ENSG00000133612	AGAP3	1.6505	6.57269	0.000379927	0.0084814
ENSG00000089041	P2RX7	1.65168	5.43347	0.0089972	0.0492683
ENSG00000106266	SNX8	1.65239	5.18472	0.00169602	0.0186175
ENSG00000148459	PDSS1	1.65301	4.43968	0.000135247	0.00532724
ENSG00000164733	CTSB	1.6533	9.5218	0.000959776	0.0138001
ENSG00000178234	GALNT11	1.65383	6.99021	8.32977e-05	0.00451791
ENSG00000163840	DTX3L	1.65443	5.47877	0.00165692	0.0184165
ENSG00000018699	TTC27	1.65534	4.69488	0.00330215	0.0272218
ENSG00000233912	AC026202.3	1.65874	4.84847	0.00588461	0.0384837
ENSG00000185015	CA13	1.65905	2.40862	0.00195779	0.0203801
ENSG00000150459	SAP18	1.65966	4.62455	0.00151477	0.0175308
ENSG00000132170	PPARG	1.66041	7.46566	0.00337051	0.0275198
ENSG00000166477	LEO1	1.66101	1.63337	0.00310303	0.0263364
ENSG00000140280	LYSMD2	1.6615	2.45637	0.00734464	0.0435705
ENSG00000152380	FAM151B	1.66256	4.60104	0.00581286	0.0381972
ENSG00000169967	MAP3K2	1.66277	8.6713	0.000687781	0.0114641
ENSG00000198954	KIAA1279	1.6685	3.99238	0.00103224	0.0143673
ENSG00000204525	HLA-C	1.66902	7.02954	0.000985493	0.0139583
ENSG00000184014	DENND5A	1.66925	8.07446	0.00867107	0.0480796
ENSG00000143549	TPM3	1.66949	8.07246	9.32155e-05	0.00471878
ENSG00000186594	MIR22HG	1.66985	3.21187	0.000708383	0.0116946
ENSG00000106034	CPED1	1.6707	5.94798	0.000178408	0.00606045
ENSG00000102409	BEX4	1.6731	2.36965	0.00258313	0.0238469
ENSG00000103415	HMOX2	1.6737	2.75086	0.00587643	0.0384486
ENSG00000225159	NPM1P39	1.67444	2.6443	0.00483048	0.0341557
ENSG00000118217	ATF6	1.67447	9.03422	0.00115661	0.0152302
ENSG00000234199	AC010982.1	1.67597	2.69193	0.00466857	0.0333871
ENSG00000175489	LRRC25	1.67747	3.04925	0.00513822	0.0355411
ENSG00000116161	CACYBP	1.68413	5.2411	0.00835217	0.0470755
ENSG00000136492	BRIP1	1.68737	2.33592	0.0035804	0.0285019
ENSG00000160570	DEDD2	1.68833	5.86171	0.000345918	0.00819563
ENSG00000101347	SAMHD1	1.68982	6.9034	0.0079183	0.0457041
ENSG00000198246	SLC29A3	1.69255	4.27174	0.00260218	0.0238925
ENSG00000232160	RAP2C-AS1	1.69519	2.86419	0.00240409	0.0228824
ENSG00000016864	GLT8D1	1.6994	3.44843	0.00570599	0.0378406
ENSG00000157873	TNFRSF14	1.69978	4.51515	0.00640364	0.0401307
ENSG00000102554	KLF5	1.69995	2.24484	0.00559461	0.0374655
ENSG00000065154	OAT	1.70041	4.80329	0.000550677	0.0100894
ENSG00000117448	AKR1A1	1.70175	4.26592	0.000803268	0.0124762
ENSG00000008294	SPAG9	1.70205	9.3272	0.00282911	0.0249957
ENSG00000067334	DNTTIP2	1.704	6.50945	0.000234537	0.00697078
ENSG00000184060	ADAP2	1.70512	5.10603	0.00161493	0.018271
ENSG00000159388	BTG2	1.70667	6.58978	8.90548e-05	0.00467873
ENSG00000107201	DDX58	1.70796	5.76439	0.000681905	0.0114312
ENSG00000184381	PLA2G6	1.7089	3.08855	0.00135443	0.0164555
ENSG00000174912	METTL15P1	1.7094	1.38183	0.00415107	0.0311741
ENSG00000130038	EFCAB4B	1.71106	3.14587	0.00330462	0.0272257
ENSG00000168769	TET2	1.71178	9.24011	0.00545143	0.0368429
ENSG00000175792	RUVBL1	1.7159	3.3326	0.00313365	0.0264854
ENSG00000101901	ALG13	1.71934	7.17207	0.0003077	0.00774179
ENSG00000087074	PPP1R15A	1.72049	6.54546	0.000943697	0.0136492
ENSG00000008283	CYB561	1.72209	2.10929	0.00916107	0.0498268
ENSG00000164611	PTTG1	1.72292	1.97956	0.00342219	0.0277264
ENSG00000065621	GSTO2	1.72392	4.5125	0.00459495	0.0331945
ENSG00000067082	KLF6	1.72404	8.5672	0.00265516	0.0240974
ENSG00000188486	H2AFX	1.72695	2.90551	0.0031842	0.0267168
ENSG00000185010	F8	1.72947	2.91704	0.00283173	0.024999
ENSG00000196639	HRH1	1.73055	5.23612	0.00111723	0.0150298
ENSG00000250588	IQCJ-SCHIP1	1.73092	5.43288	0.00751056	0.0442659
ENSG00000162777	DENND2D	1.73102	4.10991	0.000240697	0.0070502
ENSG00000120539	MASTL	1.73257	4.88112	0.00359041	0.0285147
ENSG00000166068	SPRED1	1.73582	6.69485	0.00166504	0.0184523
ENSG00000099290	FAM21A	1.7381	3.88327	0.00576199	0.0380014
ENSG00000117450	PRDX1	1.74015	6.49264	0.00230585	0.0223837
ENSG00000170881	RNF139	1.74032	4.01715	0.0017241	0.018762
ENSG00000105401	CDC37	1.74283	5.38701	0.00023809	0.0070134
ENSG00000101888	NXT2	1.74637	2.55309	0.00839405	0.0471945
ENSG00000196678	ERI2	1.74986	3.15251	0.00181407	0.0193709
ENSG00000187210	GCNT1	1.75045	3.64403	0.00126203	0.0158221
ENSG00000144802	NFKBIZ	1.75444	7.032	0.000282972	0.00759728
ENSG00000137265	IRF4	1.75777	4.38677	0.000655459	0.0111847
ENSG00000178409	BEND3	1.75841	2.73097	0.00295472	0.0256637
ENSG00000130052	STARD8	1.75931	5.34822	0.000709307	0.0116946
ENSG00000142319	SLC6A3	1.76109	3.6352	0.0064398	0.0402175
ENSG00000140105	WARS	1.76513	5.67761	0.000972997	0.013882
ENSG00000141349	G6PC3	1.76755	2.49843	0.00366499	0.0288223
ENSG00000224596	ZMIZ1-AS1	1.76842	3.94493	0.00837225	0.0471374
ENSG00000136250	AOAH	1.76852	6.1457	0.00127662	0.0158722
ENSG00000025772	TOMM34	1.77081	1.44845	0.00707925	0.0425689
ENSG00000173334	TRIB1	1.77162	6.11139	0.00267065	0.0241739
ENSG00000182109	RP11-69E11.4	1.77188	2.32545	0.00435922	0.0319324
ENSG00000137331	IER3	1.77252	4.91795	0.00279967	0.024848
ENSG00000146828	SLC12A9	1.7728	2.89844	0.000704259	0.0116535
ENSG00000125445	MRPS7	1.77289	2.09213	0.00210581	0.0212415
ENSG00000198952	SMG5	1.77291	5.50515	0.00050551	0.0096776
ENSG00000272198	RP11-309G3.3	1.7744	2.67256	0.0081253	0.0463669
ENSG00000103811	CTSH	1.77624	6.43604	0.00238418	0.022836
ENSG00000119535	CSF3R	1.77637	4.39537	0.00830482	0.0469051
ENSG00000165914	TTC7B	1.77857	5.70585	0.000269397	0.00746214
ENSG00000259732	RP11-59H7.3	1.77939	3.57424	0.00086263	0.0129565
ENSG00000174485	DENND4A	1.78521	6.83889	0.00301356	0.0259215
ENSG00000072315	TRPC5	1.7858	2.62788	0.000686789	0.0114641
ENSG00000110446	SLC15A3	1.7877	5.13766	0.00080664	0.0124963
ENSG00000231841	RP11-206F17.2	1.78815	1.55146	0.00514135	0.0355448
ENSG00000196396	PTPN1	1.78898	8.39302	0.0017357	0.0188582
ENSG00000150977	RILPL2	1.78915	4.97518	0.00086142	0.0129526
ENSG00000204186	ZDBF2	1.79	4.0793	0.00264307	0.0240354
ENSG00000206337	HCP5	1.791	5.46176	0.001447	0.0170496
ENSG00000113368	LMNB1	1.79169	3.01453	0.00240016	0.0228822
ENSG00000021355	SERPINB1	1.79218	5.0344	0.000902759	0.0133106
ENSG00000130489	SCO2	1.79655	2.78784	0.00260448	0.0238925
ENSG00000131759	RARA	1.79727	4.90852	0.00269094	0.0242931
ENSG00000122644	ARL4A	1.79795	4.53281	0.00248296	0.0233245
ENSG00000169246	NPIPB3	1.80011	2.6309	0.00240844	0.0228978
ENSG00000134575	ACP2	1.80286	3.26822	0.00229027	0.0222959
ENSG00000067064	IDI1	1.80292	3.39621	0.000490477	0.00956326
ENSG00000174373	RALGAPA1	1.80474	7.88568	3.53543e-05	0.00305843
ENSG00000115267	IFIH1	1.80588	5.85407	0.000368457	0.00843562
ENSG00000164300	SERINC5	1.80616	6.97408	7.78759e-05	0.00440612
ENSG00000247708	STX18-AS1	1.80874	1.45322	0.0065494	0.0406627
ENSG00000184164	CRELD2	1.81516	2.28767	0.00263811	0.0240354
ENSG00000167487	KLHL26	1.81534	3.11988	0.00881902	0.0487101
ENSG00000129351	ILF3	1.81536	6.71401	0.000219084	0.00683517
ENSG00000179051	RCC2	1.82056	6.18485	6.17106e-05	0.00377067
ENSG00000170542	SERPINB9	1.82386	7.75445	0.00438996	0.0321046
ENSG00000204054	LINC00963	1.8315	4.02103	0.00216724	0.0216103
ENSG00000154127	UBASH3B	1.83328	7.38702	0.00599617	0.0387864
ENSG00000132205	EMILIN2	1.83435	7.30074	0.00195986	0.0203861
ENSG00000055332	EIF2AK2	1.83541	5.56037	0.000606949	0.0106395
ENSG00000160796	NBEAL2	1.83551	3.50074	0.00129236	0.0159566
ENSG00000054392	HHAT	1.83766	3.14221	0.00324181	0.0270084
ENSG00000112304	ACOT13	1.84367	5.73191	0.00269981	0.024325
ENSG00000174083	PIK3R6	1.84544	4.72648	0.00321877	0.0269407
ENSG00000135604	STX11	1.84787	7.14385	0.000133367	0.00531721
ENSG00000236213	AC006369.2	1.848	3.90413	0.00334667	0.0273906
ENSG00000185215	TNFAIP2	1.84991	6.03924	0.00237549	0.0228007
ENSG00000196923	PDLIM7	1.85082	2.84086	0.00214524	0.0215755
ENSG00000119203	CPSF3	1.85127	4.67193	0.00170328	0.0186691
ENSG00000069399	BCL3	1.85128	4.73052	0.000234981	0.00697078
ENSG00000028277	POU2F2	1.85353	5.42065	0.00294852	0.0256527
ENSG00000030582	GRN	1.8569	6.76707	0.00123727	0.0157087
ENSG00000158717	RNF166	1.85803	2.62787	0.000288135	0.00759728
ENSG00000166974	MAPRE2	1.86087	7.11456	0.000253816	0.00722742
ENSG00000184178	SCFD2	1.86364	5.4152	0.00743574	0.0439964
ENSG00000111110	PPM1H	1.86507	4.25996	0.004232	0.0313682
ENSG00000183386	FHL3	1.86801	2.98846	0.000887118	0.0131699
ENSG00000137601	NEK1	1.86828	6.2367	1.60102e-05	0.00221038
ENSG00000131652	THOC6	1.87017	2.08626	0.00338015	0.0275789
ENSG00000182481	KPNA2	1.87667	4.62498	0.000256182	0.00726644
ENSG00000188690	UROS	1.87854	1.9907	0.00557325	0.0373904
ENSG00000164038	SLC9B2	1.88163	4.23832	0.00296521	0.0256747
ENSG00000137054	POLR1E	1.88243	2.03932	0.00265716	0.0240996
ENSG00000181873	IBA57	1.88353	2.35275	0.00219166	0.0217258
ENSG00000100097	LGALS1	1.88383	5.50782	0.00295286	0.0256637
ENSG00000247982	LINC00926	1.88396	2.01099	0.00162806	0.0182996
ENSG00000255872	RP11-613M10.9	1.88553	3.78288	0.000708973	0.0116946
ENSG00000133195	SLC39A11	1.89559	6.89197	0.000640186	0.0110365
ENSG00000167566	NCKAP5L	1.89783	4.52969	0.000437616	0.00909896
ENSG00000269019	AC005932.1	1.89879	1.77234	0.00421378	0.0313351
ENSG00000178695	KCTD12	1.89884	7.79361	0.00219971	0.0217552
ENSG00000075785	RAB7A	1.90789	9.42793	0.000134072	0.00531721
ENSG00000175866	BAIAP2	1.90989	5.08938	0.00108638	0.0147601
ENSG00000136205	TNS3	1.90997	7.95823	0.000404911	0.00867448
ENSG00000115484	CCT4	1.91023	2.27842	0.00255717	0.0236989
ENSG00000108798	ABI3	1.91052	2.94425	0.000146632	0.00556171
ENSG00000105329	TGFB1	1.91106	4.95069	0.00131204	0.0161268
ENSG00000155368	DBI	1.91511	4.42798	0.0032785	0.0270922
ENSG00000185022	MAFF	1.91608	5.02122	0.00433273	0.0318319
ENSG00000006118	TMEM132A	1.91806	2.68083	0.00431127	0.0317657
ENSG00000120438	TCP1	1.91907	6.8878	0.000279465	0.00757883
ENSG00000183049	CAMK1D	1.92055	7.39152	0.000163193	0.00583908
ENSG00000254420	RP11-452H21.1	1.92098	2.90004	0.000350334	0.00827006
ENSG00000226200	RP11-50E11.3	1.92248	0.729443	0.0065216	0.0405722
ENSG00000265100	RP11-147L13.2	1.92552	2.11889	0.00620849	0.039534
ENSG00000187688	TRPV2	1.92562	3.5869	0.000458435	0.00933049
ENSG00000167280	ENGASE	1.92699	3.251	0.00575454	0.0379944
ENSG00000234745	HLA-B	1.92775	8.29294	0.000408282	0.0086982
ENSG00000197019	SERTAD1	1.9316	3.48571	0.00165867	0.0184165
ENSG00000172071	EIF2AK3	1.93261	7.55741	0.00264481	0.0240354
ENSG00000243970	PPIEL	1.93416	4.53176	0.00167446	0.0184523
ENSG00000130522	JUND	1.93444	4.79231	0.000203393	0.00654805
ENSG00000196843	ARID5A	1.93842	5.51281	0.000582781	0.0104461
ENSG00000133106	EPSTI1	1.93917	6.2216	0.00494947	0.0347098
ENSG00000100368	CSF2RB	1.9415	4.52197	0.00219676	0.0217417
ENSG00000196405	EVL	1.94256	4.14796	0.000855083	0.0128856
ENSG00000136235	GPNMB	1.94434	8.6227	0.0045978	0.0331945
ENSG00000267519	MIR24-2	1.94462	4.39797	0.00114426	0.0151608
ENSG00000263798	RP11-6N17.9	1.94616	1.73842	0.00177293	0.0190806
ENSG00000197746	PSAP	1.94912	10.1521	0.00036044	0.00836591
ENSG00000118971	CCND2	1.94948	5.80288	0.000693174	0.0115316
ENSG00000111817	DSE	1.95089	8.44459	0.00146689	0.017151
ENSG00000151466	SCLT1	1.9518	6.10085	3.00223e-05	0.00282996
ENSG00000103319	EEF2K	1.95346	4.18086	0.000381234	0.0084865
ENSG00000196839	ADA	1.95554	3.58486	0.00728487	0.0433529
ENSG00000183742	MACC1	1.95569	4.8079	0.00913872	0.0497935
ENSG00000089060	SLC8B1	1.95571	5.82865	1.6644e-05	0.00222378
ENSG00000127463	EMC1	1.95601	1.9503	0.00197933	0.0204795
ENSG00000196428	TSC22D2	1.95945	7.80245	0.000307213	0.00774179
ENSG00000088205	DDX18	1.96029	6.6555	9.67298e-06	0.00190531
ENSG00000144136	SLC20A1	1.9657	6.57632	0.00111979	0.0150495
ENSG00000181016	LSMEM1	1.96857	5.52349	0.00145792	0.017134
ENSG00000186162	CIDECP	1.96969	3.6913	0.000288125	0.00759728
ENSG00000258989	RP11-47I22.4	1.97112	2.27293	0.00268678	0.0242876
ENSG00000114541	FRMD4B	1.97122	7.3084	0.00329556	0.0272003
ENSG00000101911	PRPS2	1.97142	3.6448	0.00118673	0.0154076
ENSG00000136371	MTHFS	1.97198	2.85335	0.00300333	0.0258709
ENSG00000102760	RGCC	1.97904	6.30892	0.00171756	0.0187526
ENSG00000145979	TBC1D7	1.98164	6.52537	0.000682022	0.0114312
ENSG00000104774	MAN2B1	1.98259	4.76433	0.00105159	0.0145183
ENSG00000186470	BTN3A2	1.98337	3.21456	0.00466417	0.0333871
ENSG00000151247	EIF4E	1.98598	6.94656	0.000102256	0.00477662
ENSG00000173559	NABP1	1.98808	7.95187	0.000397836	0.00866883
ENSG00000121281	ADCY7	1.98872	4.03892	0.000645335	0.0110949
ENSG00000012061	ERCC1	1.99028	4.82268	0.00368435	0.028908
ENSG00000172403	SYNPO2	1.99082	3.62235	0.00238669	0.0228441
ENSG00000143851	PTPN7	1.99122	2.08648	0.0084368	0.0473095
ENSG00000164168	TMEM184C	1.99185	5.20102	0.000130791	0.0052889
ENSG00000249042	CTD-2015H6.3	1.9938	2.33956	0.00334267	0.0273743
ENSG00000136826	KLF4	1.99621	5.77214	0.000380385	0.0084814
ENSG00000109775	UFSP2	1.99643	5.62985	0.000445927	0.00919296
ENSG00000090020	SLC9A1	1.99742	4.60926	0.000546773	0.0100423
ENSG00000271614	LINC00936	1.99866	2.03542	0.00605102	0.039012
ENSG00000178789	CD300LB	1.99919	4.9255	0.00665762	0.0410448
ENSG00000136932	C9orf156	2.00041	4.18085	0.000389211	0.00858022
ENSG00000152213	ARL11	2.00205	1.32121	0.00733444	0.0435289
ENSG00000117036	ETV3	2.00347	6.43644	0.000828341	0.0126926
ENSG00000101439	CST3	2.00902	5.24495	0.00661237	0.040893
ENSG00000125354	SEPT6	2.01033	6.00683	0.000238747	0.00701761
ENSG00000138778	CENPE	2.01397	2.90536	0.000834159	0.0127382
ENSG00000064601	CTSA	2.01522	6.10352	5.44815e-05	0.00365874
ENSG00000095794	CREM	2.01669	7.68284	9.14015e-06	0.00190531
ENSG00000154719	MRPL39	2.01837	4.96764	0.00140549	0.0167776
ENSG00000134470	IL15RA	2.02115	3.76812	0.00537692	0.0365267
ENSG00000026025	VIM	2.02168	8.66457	0.000520492	0.00983634
ENSG00000100591	AHSA1	2.02622	5.62515	0.000217068	0.00682041
ENSG00000126947	ARMCX1	2.02691	3.13008	0.0010302	0.0143634
ENSG00000175556	LONRF3	2.02707	6.67731	0.000100665	0.00477662
ENSG00000179820	MYADM	2.02824	6.87193	0.000541399	0.00997301
ENSG00000163291	PAQR3	2.02926	4.57228	0.000241185	0.0070502
ENSG00000187742	SECISBP2	2.03226	6.51093	9.11479e-05	0.00471878
ENSG00000138496	PARP9	2.0327	4.99209	0.000212732	0.00674624
ENSG00000074660	SCARF1	2.03271	3.21525	0.00535241	0.0364914
ENSG00000135094	SDS	2.03543	5.09772	0.00185904	0.0196819
ENSG00000197980	LEKR1	2.0368	3.16332	0.00196462	0.0204046
ENSG00000169756	LIMS1	2.04105	9.2434	0.000141381	0.00545209
ENSG00000198715	C1orf85	2.04768	3.58674	0.00450998	0.032806
ENSG00000153201	RANBP2	2.04801	8.85926	8.02325e-05	0.0044578
ENSG00000104738	MCM4	2.04937	1.97441	0.00232524	0.0225081
ENSG00000160789	LMNA	2.04947	6.51193	4.05002e-05	0.00333468
ENSG00000160439	RDH13	2.05192	1.57517	0.00338554	0.0275834
ENSG00000105939	ZC3HAV1	2.05195	7.73699	0.000161896	0.00582313
ENSG00000185955	C7orf61	2.05664	1.8089	0.00608328	0.0391507
ENSG00000075618	FSCN1	2.06375	2.9608	0.000534814	0.00993184
ENSG00000227963	RP5-1074L1.1	2.06415	2.2998	0.00066617	0.0113108
ENSG00000160888	IER2	2.06618	4.40892	0.000220087	0.00683517
ENSG00000134297	PLEKHA8P1	2.06856	2.19995	0.000832054	0.0127209
ENSG00000164037	SLC9B1	2.06983	2.76274	0.00120163	0.015469
ENSG00000206190	ATP10A	2.07677	4.70763	0.000430659	0.00908372
ENSG00000241058	NSUN6	2.07739	4.80182	0.00059114	0.0105001
ENSG00000271605	MILR1	2.07817	1.26457	0.00681605	0.041658
ENSG00000031081	ARHGAP31	2.07956	6.74343	0.00179027	0.0191968
ENSG00000155254	MARVELD1	2.0802	2.25088	0.00374672	0.0292295
ENSG00000239713	APOBEC3G	2.08304	2.46688	0.000839233	0.0127824
ENSG00000130303	BST2	2.0834	3.75935	0.000301236	0.00768085
ENSG00000110172	CHORDC1	2.0843	7.05151	0.00206677	0.0209788
ENSG00000150048	CLEC1A	2.08505	5.38188	0.00058002	0.0104279
ENSG00000160285	LSS	2.08561	5.21496	0.00280651	0.0248603
ENSG00000240291	RP11-499P20.2	2.09093	1.32676	0.00882873	0.0487363
ENSG00000023330	ALAS1	2.09106	5.47904	0.00035749	0.00836591
ENSG00000056736	IL17RB	2.09171	3.39518	0.000972824	0.013882
ENSG00000188004	C1orf204	2.09528	2.01231	0.00382267	0.0296315
ENSG00000160179	ABCG1	2.10381	6.4624	0.00246591	0.0232438
ENSG00000063322	MED29	2.10935	4.09374	6.58653e-05	0.00394845
ENSG00000169403	PTAFR	2.10994	5.09696	0.00182521	0.0194442
ENSG00000162944	RFTN2	2.1101	4.94301	0.00729799	0.0434068
ENSG00000142178	SIK1	2.11014	7.01205	0.00540555	0.0365939
ENSG00000157593	SLC35B2	2.11293	4.2653	2.16879e-05	0.00247025
ENSG00000170396	ZNF804A	2.11676	5.36363	0.00482554	0.0341557
ENSG00000162772	ATF3	2.1181	7.23473	0.00171897	0.0187526
ENSG00000105197	TIMM50	2.11835	2.17321	0.00179042	0.0191968
ENSG00000233223	AC113189.5	2.11843	1.0932	0.00604108	0.0389662
ENSG00000148908	RGS10	2.1189	4.26857	0.00096524	0.0138001
ENSG00000175003	SLC22A1	2.11936	3.01818	0.00107625	0.0146951
ENSG00000138119	MYOF	2.11944	6.81423	0.00305768	0.0261829
ENSG00000100911	PSME2	2.12093	3.68734	0.0025575	0.0236989
ENSG00000138413	IDH1	2.12134	4.97403	0.000791571	0.0123789
ENSG00000113811	SELK	2.12643	5.26182	0.000134214	0.00531721
ENSG00000105993	DNAJB6	2.13353	8.52265	0.000222719	0.00684072
ENSG00000213523	SRA1	2.13606	4.86778	9.62416e-06	0.00190531
ENSG00000267100	ILF3-AS1	2.13962	2.49667	0.00299793	0.0258522
ENSG00000156502	SUPV3L1	2.14013	4.24304	3.57749e-05	0.00307529
ENSG00000249240	AC069368.3	2.14326	5.92165	8.93539e-05	0.00467873
ENSG00000120262	CCDC170	2.14467	3.2581	0.000101798	0.00477662
ENSG00000189067	LITAF	2.14514	7.87109	0.000104236	0.00477662
ENSG00000261827	RP11-340F14.5	2.14527	2.57022	0.00358567	0.0285147
ENSG00000135414	GDF11	2.14621	3.16724	0.0035064	0.028208
ENSG00000123836	PFKFB2	2.14949	3.50065	0.000963935	0.0138001
ENSG00000228300	C19orf24	2.15237	2.0049	0.000505013	0.0096776
ENSG00000117984	CTSD	2.1551	4.20321	0.00857929	0.0477839
ENSG00000203667	COX20	2.15562	5.55109	0.000591506	0.0105001
ENSG00000237927	RP3-393E18.2	2.1577	3.85782	0.00272093	0.0244187
ENSG00000170315	UBB	2.15866	5.77323	0.000717977	0.0117666
ENSG00000012779	ALOX5	2.15917	5.78021	0.000380037	0.0084814
ENSG00000110628	SLC22A18	2.1599	1.69165	0.000733945	0.0119566
ENSG00000179978	RP11-1319K7.1	2.16001	2.59469	0.000246248	0.00711568
ENSG00000131459	GFPT2	2.16005	3.27142	0.004125	0.0310637
ENSG00000101544	ADNP2	2.16032	5.96543	3.87851e-05	0.00323064
ENSG00000162241	SLC25A45	2.16107	1.18559	0.00336356	0.0274795
ENSG00000234337	RP11-297L17.6	2.16149	2.92977	0.000247736	0.00714359
ENSG00000268034	AC005795.1	2.16174	1.91238	0.000502588	0.0096776
ENSG00000145014	TMEM44	2.16301	3.04444	0.00825811	0.0467766
ENSG00000168026	TTC21A	2.16389	4.10211	0.000977383	0.0139155
ENSG00000163870	TPRA1	2.16638	4.58915	0.000359963	0.00836591
ENSG00000255197	RP11-750H9.5	2.16708	3.19373	0.00454677	0.0329683
ENSG00000157657	ZNF618	2.16992	5.37783	9.13812e-05	0.00471878
ENSG00000014257	ACPP	2.17231	1.85158	0.00575536	0.0379944
ENSG00000101444	AHCY	2.1732	2.35446	0.00189399	0.0199131
ENSG00000137509	PRCP	2.17499	6.73837	6.48497e-06	0.00190531
ENSG00000214174	AMZ2P1	2.17743	4.65177	0.000147066	0.00556171
ENSG00000116752	BCAS2	2.18221	4.06887	0.00056584	0.0103047
ENSG00000143319	ISG20L2	2.18605	4.66821	1.66418e-05	0.00222378
ENSG00000111679	PTPN6	2.18621	3.70092	0.00158526	0.0180901
ENSG00000178685	PARP10	2.18796	2.99777	0.0020545	0.0208972
ENSG00000106462	EZH2	2.19053	6.72666	0.000327826	0.0080156
ENSG00000155380	SLC16A1	2.19345	4.28529	0.000156525	0.00567941
ENSG00000176531	PHLDB3	2.19744	3.00846	0.00010728	0.00477662
ENSG00000102317	RBM3	2.20535	5.1835	4.89145e-05	0.00349188
ENSG00000105639	JAK3	2.20679	3.07605	0.000912915	0.0133945
ENSG00000250021	C15orf38-AP3S2	2.20844	1.62249	0.00265135	0.0240788
ENSG00000125741	OPA3	2.21117	4.99792	0.000154407	0.00564288
ENSG00000125730	C3	2.2167	6.81173	0.0004692	0.00940278
ENSG00000172115	CYCS	2.21679	6.17467	0.000317169	0.00788193
ENSG00000134057	CCNB1	2.21933	1.55356	0.00333161	0.0273093
ENSG00000161010	C5orf45	2.2195	5.40299	0.00350575	0.028208
ENSG00000204642	HLA-F	2.22067	3.69853	0.000677626	0.0114312
ENSG00000213626	LBH	2.22078	2.40624	0.00678619	0.0415638
ENSG00000251521	IMPA1P	2.22223	0.26936	0.0063685	0.0399782
ENSG00000196329	GIMAP5	2.22433	4.16766	0.000847181	0.0128373
ENSG00000121577	POPDC2	2.22724	2.41679	0.00292528	0.0255155
ENSG00000109861	CTSC	2.22856	6.26702	0.00764304	0.0447771
ENSG00000158220	ESYT3	2.23113	1.17022	0.00801855	0.0459863
ENSG00000134109	EDEM1	2.23223	7.76989	0.000287885	0.00759728
ENSG00000087245	MMP2	2.23246	5.72242	0.00596467	0.0387295
ENSG00000022567	SLC45A4	2.23679	5.69489	0.000256625	0.00726644
ENSG00000184557	SOCS3	2.23763	6.16287	9.17822e-05	0.00471878
ENSG00000187775	DNAH17	2.23818	5.80501	0.000178692	0.00606045
ENSG00000100906	NFKBIA	2.2399	8.33218	9.23538e-05	0.00471878
ENSG00000137824	RMDN3	2.24096	3.11291	0.00115775	0.0152302
ENSG00000198513	ATL1	2.24311	3.70443	0.00158818	0.0180901
ENSG00000143554	SLC27A3	2.24425	1.05521	0.0049965	0.0349499
ENSG00000165997	ARL5B	2.24466	5.72187	0.00117378	0.0153377
ENSG00000237686	RP5-1120P11.1	2.2448	4.11743	0.0017205	0.0187526
ENSG00000102763	VWA8	2.24573	4.74462	5.66016e-05	0.00366649
ENSG00000095066	HOOK2	2.24613	4.87302	8.19245e-05	0.00447898
ENSG00000146232	NFKBIE	2.25052	4.7447	1.46148e-05	0.00217001
ENSG00000163344	PMVK	2.25286	2.43447	0.000960794	0.0138001
ENSG00000125657	TNFSF9	2.25351	2.97503	0.00123737	0.0157087
ENSG00000185989	RASA3	2.26256	6.67433	0.00119601	0.0154217
ENSG00000138829	FBN2	2.26642	4.18979	0.00108034	0.0147023
ENSG00000118515	SGK1	2.26764	8.566	0.000600207	0.0105822
ENSG00000237461	RP11-554F20.1	2.26791	3.499	0.000567689	0.0103047
ENSG00000260534	RP11-1006G14.4	2.27237	2.67621	0.000120541	0.00507936
ENSG00000171241	SHCBP1	2.27356	1.35043	0.00459645	0.0331945
ENSG00000123395	C12orf44	2.27506	2.0749	0.00421644	0.0313379
ENSG00000163874	ZC3H12A	2.27829	4.69748	6.1162e-05	0.0037656
ENSG00000172965	MIR4435-1HG	2.27898	6.69023	0.000147614	0.00556171
ENSG00000198176	TFDP1	2.2797	5.5115	8.57366e-06	0.00190531
ENSG00000123473	STIL	2.27983	2.04269	0.000289373	0.00759728
ENSG00000229474	PATL2	2.28136	3.03688	0.000170788	0.00592729
ENSG00000130592	LSP1	2.28186	3.4717	0.00507687	0.0352774
ENSG00000106772	PRUNE2	2.28245	3.63652	0.00190957	0.0200154
ENSG00000129255	MPDU1	2.28395	3.70902	1.1185e-05	0.00196097
ENSG00000100350	FOXRED2	2.28416	1.64998	0.00478616	0.0339829
ENSG00000170006	TMEM154	2.28639	1.58246	0.00283314	0.024999
ENSG00000117461	PIK3R3	2.29036	4.84732	0.000205988	0.00659443
ENSG00000256525	POLG2	2.29136	5.1922	0.000259643	0.00728708
ENSG00000008382	MPND	2.29561	0.707321	0.00151426	0.0175308
ENSG00000155090	KLF10	2.29583	5.35687	0.000913353	0.0133945
ENSG00000227165	WDR11-AS1	2.29712	1.96932	0.00178768	0.0191968
ENSG00000156414	TDRD9	2.30082	1.86638	0.00921042	0.0499556
ENSG00000012660	ELOVL5	2.3056	7.96791	0.000114327	0.00488334
ENSG00000273269	RP11-761B3.1	2.30589	0.525955	0.00773495	0.0451222
ENSG00000215835	RP11-9L18.2	2.30744	1.18268	0.00274589	0.024546
ENSG00000006747	SCIN	2.30907	3.69874	0.00354644	0.0283632
ENSG00000167208	SNX20	2.3191	3.33329	0.00435481	0.0319321
ENSG00000064655	EYA2	2.32119	4.56651	0.000391046	0.00859294
ENSG00000143552	NUP210L	2.3253	5.79765	0.000201126	0.0064988
ENSG00000160271	RALGDS	2.32532	5.46551	5.24208e-05	0.00361863
ENSG00000205220	PSMB10	2.32597	1.08981	0.00766533	0.0448309
ENSG00000119408	NEK6	2.32639	6.0321	8.96719e-05	0.00467873
ENSG00000125457	MIF4GD	2.32844	2.66284	0.000168392	0.00590978
ENSG00000175147	TMEM51-AS1	2.32944	3.16842	0.000235113	0.00697078
ENSG00000150681	RGS18	2.33086	2.22207	0.00390374	0.0298581
ENSG00000235837	AC073333.8	2.33183	2.23672	0.0012833	0.0158864
ENSG00000049167	ERCC8	2.33491	4.10063	0.000107638	0.00477662
ENSG00000034152	MAP2K3	2.33727	6.54019	1.67616e-05	0.00222378
ENSG00000075624	ACTB	2.33812	9.86506	0.000106411	0.00477662
ENSG00000094804	CDC6	2.33922	0.926759	0.00538707	0.0365668
ENSG00000182985	CADM1	2.33961	6.11624	0.00306699	0.0261998
ENSG00000196917	HCAR1	2.3416	2.63814	0.000719787	0.0117821
ENSG00000144550	CPNE9	2.34614	0.957198	0.00798361	0.045868
ENSG00000092820	EZR	2.34615	7.92739	4.16059e-05	0.0034052
ENSG00000243150	RP11-538P18.2	2.34621	1.56763	0.000473137	0.00940884
ENSG00000223552	RP11-24F11.2	2.34653	4.81863	8.39859e-06	0.00190531
ENSG00000113916	BCL6	2.3523	4.8795	0.000940978	0.0136243
ENSG00000007944	MYLIP	2.3532	6.4063	7.08682e-05	0.00412346
ENSG00000108950	FAM20A	2.35824	3.44278	0.00017345	0.00595738
ENSG00000117143	UAP1	2.35826	5.53478	0.00093149	0.0135299
ENSG00000170345	FOS	2.36704	7.47486	0.00678954	0.0415638
ENSG00000204386	NEU1	2.36843	4.95347	4.35638e-06	0.00175126
ENSG00000164023	SGMS2	2.37067	4.09081	0.000212157	0.00674364
ENSG00000106683	LIMK1	2.37808	3.12061	0.000141607	0.00545209
ENSG00000173198	CYSLTR1	2.37928	2.14575	0.000821308	0.0126273
ENSG00000163171	CDC42EP3	2.37939	5.49549	0.00359018	0.0285147
ENSG00000124225	PMEPA1	2.38093	5.94486	5.56191e-05	0.00365874
ENSG00000123342	MMP19	2.3843	7.02072	0.000224965	0.00687602
ENSG00000163082	SGPP2	2.38434	3.05108	0.00549483	0.0370821
ENSG00000233746	LINC00656	2.38487	1.21596	0.00892164	0.048992
ENSG00000087903	RFX2	2.38852	6.16129	0.00725477	0.0433005
ENSG00000256043	CTSO	2.39093	2.55513	0.00464988	0.0333871
ENSG00000171700	RGS19	2.39351	2.73064	0.000401985	0.00866933
ENSG00000163131	CTSS	2.39405	8.13344	0.000459425	0.00933049
ENSG00000155846	PPARGC1B	2.39497	3.64064	0.00035188	0.00829223
ENSG00000164099	PRSS12	2.39828	2.74538	0.00245794	0.0232171
ENSG00000108179	PPIF	2.39853	6.36003	0.00119516	0.0154217
ENSG00000075223	SEMA3C	2.39958	5.76982	0.00151835	0.0175426
ENSG00000164181	ELOVL7	2.39959	5.17328	0.00164345	0.01835
ENSG00000131238	PPT1	2.40362	5.88406	8.81498e-05	0.00467873
ENSG00000227028	SLC8A1-AS1	2.40443	1.83686	0.00565182	0.0376578
ENSG00000175567	UCP2	2.40732	5.61459	0.00104386	0.0144506
ENSG00000225963	AC009950.2	2.40822	1.35369	0.0012785	0.0158722
ENSG00000183762	KREMEN1	2.40857	2.26583	0.00777751	0.0452739
ENSG00000034533	ASTE1	2.41055	3.15369	0.00034049	0.00817895
ENSG00000115828	QPCT	2.41176	1.47623	0.00580056	0.0381531
ENSG00000263934	SNORD3A	2.41424	1.50223	0.00429812	0.0317054
ENSG00000233058	LINC00884	2.41468	3.31154	0.000399917	0.00866933
ENSG00000175352	NRIP3	2.42129	5.12152	0.000887434	0.0131699
ENSG00000118193	KIF14	2.42203	1.19281	0.000924542	0.0134719
ENSG00000120217	CD274	2.4243	4.0878	0.00418017	0.0312553
ENSG00000071246	VASH1	2.42588	3.39537	6.824e-05	0.00402027
ENSG00000162927	PUS10	2.42594	6.50491	0.000100676	0.00477662
ENSG00000227502	RP1-249H1.4	2.42807	1.10141	0.00703742	0.0424107
ENSG00000110876	SELPLG	2.42906	3.6912	0.000366287	0.00842831
ENSG00000109099	PMP22	2.43257	6.59892	0.000127032	0.00521225
ENSG00000174010	KLHL15	2.43821	5.49974	3.62809e-05	0.00309929
ENSG00000099860	GADD45B	2.43845	5.52747	0.000531246	0.0099195
ENSG00000249437	NAIP	2.43869	2.11537	0.000191318	0.00632477
ENSG00000002587	HS3ST1	2.44032	5.71324	0.000383792	0.00850544
ENSG00000144843	ADPRH	2.44643	3.87476	3.28976e-05	0.00292952
ENSG00000178342	KCNG2	2.4468	3.21607	0.00533227	0.0364043
ENSG00000177606	JUN	2.44987	6.25083	0.00133372	0.0163053
ENSG00000255414	LINC01059	2.45059	2.26164	0.00183112	0.019492
ENSG00000019582	CD74	2.45127	10.3024	0.00787263	0.0456139
ENSG00000163380	LMOD3	2.45294	0.880221	0.00829422	0.0468857
ENSG00000100600	LGMN	2.45527	7.74272	6.17209e-06	0.00190531
ENSG00000171812	COL8A2	2.45905	1.15542	0.00721164	0.0430807
ENSG00000175344	CHRNA7	2.46443	1.75813	0.000964424	0.0138001
ENSG00000135119	RNFT2	2.46525	0.887098	0.00145016	0.0170721
ENSG00000138821	SLC39A8	2.46706	6.59057	0.000105174	0.00477662
ENSG00000155465	SLC7A7	2.46734	4.98744	0.0027492	0.0245595
ENSG00000100823	APEX1	2.46914	4.82111	4.51164e-05	0.00349172
ENSG00000137877	SPTBN5	2.47102	2.12265	0.00146835	0.0171534
ENSG00000185710	RP11-645C24.2	2.47235	1.59296	0.00846717	0.0474106
ENSG00000162783	IER5	2.47246	5.51275	2.37702e-05	0.00253821
ENSG00000115318	LOXL3	2.47272	2.63649	0.000197628	0.00641611
ENSG00000244242	IFITM10	2.47497	6.1186	0.000263302	0.00735954
ENSG00000104432	IL7	2.4783	2.56825	0.0024284	0.0230176
ENSG00000144381	HSPD1	2.4822	7.94144	0.00154619	0.017759
ENSG00000099365	STX1B	2.48287	0.713436	0.00569079	0.0377765
ENSG00000010704	HFE	2.48494	0.758043	0.00395184	0.0300745
ENSG00000107537	PHYH	2.48654	2.85926	0.000643119	0.0110707
ENSG00000163568	AIM2	2.49045	2.70916	0.000241403	0.0070502
ENSG00000081041	CXCL2	2.49198	6.43856	0.00442228	0.0322711
ENSG00000107798	LIPA	2.49264	5.89503	5.79711e-05	0.0036708
ENSG00000095585	BLNK	2.49317	3.5561	0.000149997	0.00556171
ENSG00000241163	LINC00877	2.49551	4.24546	0.000111244	0.00485775
ENSG00000205045	SLFN12L	2.49706	1.30677	0.00753714	0.0443352
ENSG00000106211	HSPB1	2.49811	4.94797	0.00830425	0.0469051
ENSG00000144655	CSRNP1	2.49838	5.76698	7.26311e-06	0.00190531
ENSG00000096384	HSP90AB1	2.4995	9.21287	0.000657022	0.0111972
ENSG00000270069	RP6-99M1.2	2.50257	6.72072	0.000187974	0.00626643
ENSG00000152409	JMY	2.50332	7.47414	1.48808e-05	0.00217001
ENSG00000115738	ID2	2.50425	5.55493	5.31815e-05	0.00364857
ENSG00000141574	SECTM1	2.50653	3.14673	9.44002e-05	0.00472623
ENSG00000198435	NRARP	2.50956	2.72779	0.000376048	0.0084814
ENSG00000132386	SERPINF1	2.51238	3.5672	0.00210085	0.0212228
ENSG00000167670	CHAF1A	2.51297	2.16146	0.00114469	0.0151608
ENSG00000100216	TOMM22	2.51304	3.37392	0.000171485	0.00593353
ENSG00000237797	RP11-472N13.3	2.51353	1.63025	0.00887567	0.0488573
ENSG00000088325	TPX2	2.51404	1.36661	0.00465712	0.0333871
ENSG00000225420	AC104134.2	2.51712	1.17244	0.00132217	0.0162197
ENSG00000112033	PPARD	2.51849	7.97654	3.10333e-05	0.00286597
ENSG00000205189	ZBTB10	2.52052	6.42427	0.00039798	0.00866883
ENSG00000143156	NME7	2.52204	5.64805	5.54876e-05	0.00365874
ENSG00000105402	NAPA	2.52384	4.36723	0.000170863	0.00592729
ENSG00000023892	DEF6	2.5241	2.44388	0.00027266	0.0075128
ENSG00000168852	TPTE2P5	2.52472	6.11337	3.07336e-05	0.0028576
ENSG00000118640	VAMP8	2.52964	4.29416	0.00146151	0.017142
ENSG00000180061	TMEM150B	2.53288	2.7987	0.00176707	0.0190326
ENSG00000067836	ROGDI	2.53729	1.27024	0.00198847	0.020512
ENSG00000163806	SPDYA	2.54021	5.55816	1.00122e-05	0.00190531
ENSG00000026950	BTN3A1	2.5434	3.1841	0.000745426	0.0120621
ENSG00000173083	HPSE	2.54508	3.83264	0.00355831	0.0283744
ENSG00000160781	PAQR6	2.55133	1.71465	0.00151611	0.0175314
ENSG00000143476	DTL	2.55627	1.37682	0.00183436	0.0194962
ENSG00000149269	PAK1	2.55759	6.74461	0.000253591	0.00722742
ENSG00000107130	NCS1	2.55978	4.25103	0.000471928	0.00940278
ENSG00000011422	PLAUR	2.56307	8.17085	0.000375984	0.0084814
ENSG00000231858	AC067945.4	2.56509	0.855113	0.00454499	0.0329683
ENSG00000178921	PFAS	2.5656	1.03977	0.00886901	0.0488403
ENSG00000102755	FLT1	2.56904	7.86727	0.00633593	0.0398892
ENSG00000139722	VPS37B	2.57977	6.60277	2.95545e-05	0.00282483
ENSG00000247011	RP11-700H6.1	2.58095	0.798895	0.00211382	0.0213025
ENSG00000127507	EMR2	2.58792	5.36321	0.000338161	0.00816605
ENSG00000131042	LILRB2	2.59441	4.50923	0.000883864	0.0131454
ENSG00000053524	MCF2L2	2.59704	3.78783	0.00468705	0.0334345
ENSG00000178381	ZFAND2A	2.59989	5.16081	0.000661542	0.0112462
ENSG00000174837	EMR1	2.60124	1.59965	0.00260087	0.0238925
ENSG00000102879	CORO1A	2.6034	2.37192	0.00350105	0.028208
ENSG00000171298	GAA	2.60426	4.64984	0.00015437	0.00564288
ENSG00000125347	IRF1	2.60659	4.94381	4.72757e-05	0.00349188
ENSG00000182048	TRPC2	2.6071	0.158602	0.00515205	0.0355827
ENSG00000130589	HELZ2	2.60908	1.37267	0.00160345	0.0182026
ENSG00000096996	IL12RB1	2.61077	0.998395	0.00120427	0.015469
ENSG00000042062	FAM65C	2.61218	5.05102	0.000125217	0.00517278
ENSG00000107551	RASSF4	2.61346	5.33804	6.72841e-05	0.00399843
ENSG00000075073	TACR2	2.61662	1.48853	0.000345982	0.00819563
ENSG00000223865	HLA-DPB1	2.61693	7.49428	0.00509922	0.0353787
ENSG00000069849	ATP1B3	2.61822	9.59766	1.68464e-05	0.00222378
ENSG00000230438	RP11-420G6.4	2.61985	4.58105	0.000328959	0.00802895
ENSG00000171631	P2RY6	2.62674	2.02886	0.00367315	0.0288533
ENSG00000055483	USP36	2.62755	7.24604	2.28824e-05	0.00253821
ENSG00000260231	JHDM1D-AS1	2.62758	2.21504	0.00157758	0.0180438
ENSG00000167394	ZNF668	2.634	2.8991	3.76843e-05	0.00317944
ENSG00000152229	PSTPIP2	2.63547	4.41713	2.1463e-05	0.00246518
ENSG00000112799	LY86	2.63642	2.48121	0.00130996	0.0161268
ENSG00000010327	STAB1	2.63894	6.40089	8.56377e-06	0.00190531
ENSG00000120509	PDZD11	2.64116	1.843	0.00184963	0.0196126
ENSG00000130518	KIAA1683	2.6432	5.96847	0.000186549	0.00623411
ENSG00000109943	CRTAM	2.64633	0.907104	0.00859697	0.047811
ENSG00000135392	DNAJC14	2.65481	3.06877	0.000661237	0.0112462
ENSG00000183199	HSP90AB3P	2.65505	3.71228	0.000337442	0.00816311
ENSG00000247121	CTD-2260A17.2	2.65975	2.00177	0.000930566	0.0135299
ENSG00000105612	DNASE2	2.66079	2.15506	0.00167137	0.0184523
ENSG00000184730	APOBR	2.66087	1.75591	0.0028395	0.0250228
ENSG00000225131	PSME2P2	2.66138	1.6904	0.00313491	0.0264854
ENSG00000221963	APOL6	2.66208	5.0393	0.000148746	0.00556171
ENSG00000204394	VARS	2.66962	2.29621	0.00142485	0.016849
ENSG00000132510	KDM6B	2.67049	6.91394	1.45312e-05	0.00217001
ENSG00000139626	ITGB7	2.67197	2.04486	0.00815615	0.0464686
ENSG00000091651	ORC6	2.67664	0.152569	0.00262124	0.023967
ENSG00000137496	IL18BP	2.68019	2.9057	0.00217676	0.0216535
ENSG00000160883	HK3	2.68081	2.10701	0.000376169	0.0084814
ENSG00000051180	RAD51	2.68127	1.24447	0.000327679	0.0080156
ENSG00000253973	RP11-467K18.2	2.68366	0.944614	0.00656764	0.0407104
ENSG00000121797	CCRL2	2.6845	5.65109	8.12707e-06	0.00190531
ENSG00000232656	IDI2-AS1	2.68524	1.28654	0.00428918	0.03169
ENSG00000119681	LTBP2	2.6869	4.18445	1.42667e-05	0.00217001
ENSG00000100652	SLC10A1	2.69009	5.53803	0.00136635	0.0165471
ENSG00000257576	RP11-153M3.1	2.69196	1.94774	0.00385387	0.0296926
ENSG00000242574	HLA-DMB	2.69449	4.34821	0.00226081	0.022151
ENSG00000198951	NAGA	2.69809	3.5804	0.00256339	0.0237374
ENSG00000268802	CTD-2587H19.1	2.69923	1.5933	0.000776041	0.0122765
ENSG00000151470	C4orf33	2.70754	3.37178	5.90719e-05	0.00370364
ENSG00000270107	CTD-2306M10.1	2.70833	0.822804	0.0035952	0.0285172
ENSG00000258302	RP11-981P6.1	2.70964	4.63835	6.80762e-05	0.00402027
ENSG00000137628	DDX60	2.70968	4.20427	0.000519443	0.00983634
ENSG00000101158	NELFCD	2.71437	6.09018	2.94956e-06	0.00168833
ENSG00000261644	RP11-327F22.2	2.71511	1.92143	0.000244992	0.00710239
ENSG00000056558	TRAF1	2.73393	6.49276	0.00529056	0.0363009
ENSG00000196743	GM2A	2.73427	6.0499	0.000435971	0.00909896
ENSG00000162512	SDC3	2.73929	5.23412	0.000107599	0.00477662
ENSG00000104883	PEX11G	2.74512	1.09912	0.00268889	0.0242906
ENSG00000052749	RRP12	2.74564	4.02599	8.51172e-05	0.00458024
ENSG00000133574	GIMAP4	2.7461	4.49865	0.000585449	0.0104737
ENSG00000267275	CTD-2562J15.6	2.75554	0.898494	0.000820338	0.0126265
ENSG00000091831	ESR1	2.75982	4.92716	8.07037e-06	0.00190531
ENSG00000156587	UBE2L6	2.76041	3.96108	0.00138855	0.0166669
ENSG00000171867	PRNP	2.76105	6.64588	3.5355e-05	0.00305843
ENSG00000131747	TOP2A	2.76112	1.98508	0.00138911	0.0166669
ENSG00000234425	RP11-528G1.2	2.76305	1.20847	0.00297836	0.0257647
ENSG00000197580	BCO2	2.76383	2.84728	0.000127751	0.00521225
ENSG00000272442	RP11-444E17.6	2.76492	0.411976	0.0073997	0.0438401
ENSG00000197021	CXorf40B	2.77	1.36384	0.00376937	0.029356
ENSG00000041982	TNC	2.77253	2.7693	0.00610751	0.0391969
ENSG00000117724	CENPF	2.77832	2.27944	0.000143575	0.00551233
ENSG00000059804	SLC2A3	2.78189	7.634	0.00539716	0.0365733
ENSG00000006282	SPATA20	2.78533	1.50113	0.00570465	0.0378406
ENSG00000222009	BTBD19	2.78694	4.64016	0.000237323	0.00700589
ENSG00000215007	DNAJA1P3	2.79012	0.3576	0.00301898	0.0259519
ENSG00000143226	FCGR2A	2.79151	6.95326	0.00031562	0.00785774
ENSG00000101160	CTSZ	2.79179	5.05165	9.43375e-05	0.00472623
ENSG00000143257	NR1I3	2.79449	2.75685	0.00128435	0.0158864
ENSG00000177150	FAM210A	2.79457	6.74288	0.000315255	0.00785774
ENSG00000184584	TMEM173	2.79597	3.05743	0.000338972	0.00817121
ENSG00000236947	RP11-98G7.1	2.79933	1.53207	0.00669647	0.0411914
ENSG00000156711	MAPK13	2.8029	3.27888	5.51236e-05	0.00365874
ENSG00000238009	RP11-34P13.7	2.80337	-0.166204	0.00586699	0.0384312
ENSG00000118242	MREG	2.80472	3.61226	0.0012396	0.0157087
ENSG00000267265	CTC-550B14.7	2.80732	2.21656	0.00063704	0.0110267
ENSG00000258959	RP11-1017G21.4	2.81428	4.98412	0.00013373	0.00531721
ENSG00000163938	GNL3	2.81487	5.31415	5.82794e-05	0.0036708
ENSG00000113070	HBEGF	2.81566	6.19302	4.36095e-05	0.00347076
ENSG00000058866	DGKG	2.81845	2.09706	0.00122618	0.0156755
ENSG00000258740	RP11-293M10.1	2.82023	3.00361	0.000221538	0.00683517
ENSG00000188001	TPRG1	2.8225	6.37071	0.000499898	0.00966422
ENSG00000224411	RP11-1033A18.1	2.82446	4.46267	0.000577198	0.0104053
ENSG00000188191	PRKAR1B	2.82732	2.57076	0.00252781	0.0235362
ENSG00000204161	C10orf128	2.83396	5.70957	0.000274282	0.0075128
ENSG00000171522	PTGER4	2.83417	5.68359	8.42695e-05	0.00455255
ENSG00000198010	DLGAP2	2.83487	1.92402	0.00324728	0.0270084
ENSG00000260144	RP11-361M10.3	2.83508	1.82879	0.000363645	0.00840214
ENSG00000136960	ENPP2	2.83694	5.27502	0.00405047	0.0306713
ENSG00000136603	SKIL	2.83849	7.50742	5.75286e-07	0.000982876
ENSG00000143314	MRPL24	2.84004	1.88681	0.000626047	0.0108727
ENSG00000123146	CD97	2.84765	4.65099	1.91537e-05	0.00231675
ENSG00000224184	AC096559.1	2.84848	1.21409	0.00572141	0.0379244
ENSG00000077616	NAALAD2	2.84978	4.86202	0.000408026	0.0086982
ENSG00000004468	CD38	2.85091	3.1959	0.00112598	0.0150656
ENSG00000086061	DNAJA1	2.85426	7.78924	1.71463e-05	0.00223196
ENSG00000175356	SCUBE2	2.85884	4.27206	3.90003e-05	0.00323064
ENSG00000118162	KPTN	2.86422	1.47753	0.00340608	0.0276522
ENSG00000110092	CCND1	2.86566	3.63279	0.000567272	0.0103047
ENSG00000104972	LILRB1	2.86802	2.89959	0.00198357	0.0204924
ENSG00000164342	TLR3	2.87026	2.21756	0.00333274	0.0273093
ENSG00000167895	TMC8	2.87649	1.98676	0.00365604	0.028785
ENSG00000121316	PLBD1	2.88446	4.35626	4.53151e-05	0.00349172
ENSG00000259678	RP11-707P17.1	2.8854	2.9677	0.00354049	0.0283465
ENSG00000109971	HSPA8	2.88551	8.67458	0.000113014	0.00488334
ENSG00000104951	IL4I1	2.8857	3.67227	0.00208194	0.0210784
ENSG00000223725	AC007879.5	2.88649	4.51463	5.72199e-05	0.0036708
ENSG00000168491	CCDC110	2.88771	1.46796	0.00075681	0.0121267
ENSG00000165714	LOH12CR1	2.88815	5.95271	7.63073e-06	0.00190531
ENSG00000270136	MINOS1-NBL1	2.89285	0.825426	0.00240906	0.0228978
ENSG00000260929	RP11-327F22.1	2.89764	-0.334652	0.00380133	0.0295208
ENSG00000138363	ATIC	2.89866	3.08506	9.71573e-06	0.00190531
ENSG00000164169	PRMT10	2.90167	3.93552	1.4924e-05	0.00217001
ENSG00000080824	HSP90AA1	2.90575	10.0192	0.00108032	0.0147023
ENSG00000108984	MAP2K6	2.91081	0.145766	0.00454015	0.0329683
ENSG00000137491	SLCO2B1	2.91129	6.51284	0.00191801	0.0200423
ENSG00000099377	HSD3B7	2.91762	2.04856	0.00203745	0.020813
ENSG00000125910	S1PR4	2.91776	1.20973	0.00557518	0.0373904
ENSG00000100918	REC8	2.92253	2.3477	0.00243135	0.0230296
ENSG00000163170	BOLA3	2.92322	0.286831	0.00286801	0.0251766
ENSG00000235545	RP11-230B22.1	2.9254	0.633358	0.0054525	0.0368429
ENSG00000088305	DNMT3B	2.92678	0.448539	0.00419789	0.0312871
ENSG00000228692	RP5-826L7.1	2.93079	0.658642	0.00510897	0.0354284
ENSG00000203710	CR1	2.93214	2.58728	0.000290526	0.00759728
ENSG00000109320	NFKB1	2.93555	9.56236	4.85985e-05	0.00349188
ENSG00000110651	CD81	2.93572	5.36396	6.37845e-05	0.00384056
ENSG00000110077	MS4A6A	2.94134	5.77628	0.00118927	0.0154076
ENSG00000273142	RP11-458F8.4	2.94178	1.46076	0.00132623	0.0162427
ENSG00000244405	ETV5	2.94287	4.35702	9.38856e-07	0.00121993
ENSG00000153064	BANK1	2.94386	1.24965	0.00373945	0.0291895
ENSG00000214269	LGMNP1	2.94583	2.24156	8.27343e-05	0.00450523
ENSG00000137834	SMAD6	2.94926	1.64187	0.00351394	0.0282355
ENSG00000090339	ICAM1	2.95071	5.24718	0.000163747	0.0058428
ENSG00000214212	C19orf38	2.9604	1.83474	0.000845955	0.0128373
ENSG00000223598	RP1-292B18.4	2.9629	2.52143	0.00180998	0.0193423
ENSG00000112110	MRPL18	2.96618	5.07888	2.23991e-06	0.00145786
ENSG00000183011	LSMD1	2.96627	5.13344	0.000808216	0.0124963
ENSG00000239445	ST3GAL6-AS1	2.96771	1.55989	0.00904452	0.0494482
ENSG00000140853	NLRC5	2.97106	4.89521	0.000480655	0.00945266
ENSG00000173535	TNFRSF10C	2.97509	0.751655	0.00642553	0.0401856
ENSG00000225434	RP11-63P12.6	2.98323	4.75725	0.000292522	0.00759728
ENSG00000157388	CACNA1D	2.98571	2.03185	0.000713571	0.0117507
ENSG00000178202	KDELC2	2.98908	2.57676	0.000114688	0.00488334
ENSG00000196208	GREB1	2.99423	0.214182	0.00788291	0.0456147
ENSG00000119866	BCL11A	2.99501	3.75071	0.000390974	0.00859294
ENSG00000173846	PLK3	2.99526	3.39558	2.54549e-05	0.0025928
ENSG00000127831	VIL1	2.99628	2.25527	0.000276853	0.00755295
ENSG00000127124	HIVEP3	2.9986	6.08637	5.03632e-05	0.00353235
ENSG00000229091	HSPA8P8	2.99895	0.949464	0.00203671	0.020813
ENSG00000068079	IFI35	3.00363	1.71682	0.0015461	0.017759
ENSG00000166016	ABTB2	3.00547	6.80247	5.52204e-05	0.00365874
ENSG00000157456	CCNB2	3.00686	2.48924	0.000186392	0.00623411
ENSG00000138135	CH25H	3.00885	1.36362	0.0068436	0.0417385
ENSG00000183484	GPR132	3.02081	3.0362	0.00285578	0.0250853
ENSG00000172243	CLEC7A	3.02197	5.79712	0.000751325	0.0120813
ENSG00000232931	LINC00342	3.02934	1.0702	0.00851211	0.0475498
ENSG00000115107	STEAP3	3.03353	1.83081	0.000114565	0.00488334
ENSG00000226268	RP11-61N20.3	3.0345	-0.76243	0.00391885	0.0299067
ENSG00000254281	KB-1507C5.4	3.03793	4.20479	0.000111746	0.00486416
ENSG00000155530	LRGUK	3.04065	2.22167	0.000453184	0.00927264
ENSG00000226330	RP11-739N20.2	3.04321	7.23682	4.86081e-07	0.000982876
ENSG00000106785	TRIM14	3.04376	4.06136	7.37733e-06	0.00190531
ENSG00000249978	TRGV7	3.051	0.524115	0.00752795	0.0443118
ENSG00000153898	MCOLN2	3.05366	4.84216	0.00115734	0.0152302
ENSG00000115956	PLEK	3.05453	7.73107	0.00037332	0.00847598
ENSG00000073111	MCM2	3.05728	0.248129	0.00386932	0.0297365
ENSG00000017260	ATP2C1	3.05766	8.18568	5.82313e-05	0.0036708
ENSG00000188452	CERKL	3.06256	2.64425	0.00188167	0.0198442
ENSG00000238005	RP11-443B7.1	3.08072	0.543654	0.00158371	0.0180901
ENSG00000140395	WDR61	3.08454	5.34934	9.64504e-06	0.00190531
ENSG00000141682	PMAIP1	3.08706	4.16424	5.10399e-05	0.00355925
ENSG00000125812	GZF1	3.08786	4.91456	7.33482e-07	0.00111391
ENSG00000004478	FKBP4	3.0908	2.97937	0.00260189	0.0238925
ENSG00000100342	APOL1	3.09355	3.15321	0.00199634	0.0205777
ENSG00000183486	MX2	3.09852	5.36398	0.000599082	0.0105822
ENSG00000243004	AC005062.2	3.10036	3.12955	0.000607824	0.0106395
ENSG00000260898	ADPGK-AS1	3.10454	0.853429	0.00148203	0.0172801
ENSG00000167083	GNGT2	3.108	0.867159	0.000450704	0.00924957
ENSG00000231770	TMEM44-AS1	3.11701	1.63289	0.00126134	0.0158221
ENSG00000138311	ZNF365	3.12409	4.16293	0.000149629	0.00556171
ENSG00000234902	AC007879.2	3.1306	-0.236227	0.00418497	0.0312569
ENSG00000183682	BMP8A	3.1323	0.662265	0.00387045	0.0297365
ENSG00000227908	CTD-2031P19.3	3.13462	0.92972	0.00131198	0.0161268
ENSG00000184371	CSF1	3.13801	4.28724	0.00261757	0.0239632
ENSG00000169252	ADRB2	3.14005	3.48457	6.21627e-05	0.00377067
ENSG00000141968	VAV1	3.14128	4.13788	0.000293912	0.00759728
ENSG00000223813	AC007255.8	3.14319	0.353674	0.00535571	0.0364914
ENSG00000272009	RP1-313I6.12	3.14806	0.271933	0.00175886	0.0189741
ENSG00000151093	OXSM	3.14895	2.60673	0.000597594	0.0105822
ENSG00000162496	DHRS3	3.1537	4.24563	0.0011276	0.0150656
ENSG00000095303	PTGS1	3.15466	4.7307	6.07147e-05	0.00376369
ENSG00000085265	FCN1	3.15549	2.72403	0.00224977	0.0220904
ENSG00000110848	CD69	3.15659	2.35698	0.000232853	0.00697078
ENSG00000238000	RP11-274E7.2	3.16111	0.886992	0.00343926	0.0278153
ENSG00000114737	CISH	3.16291	1.4911	0.00298435	0.0257984
ENSG00000072571	HMMR	3.16918	0.148585	0.00243434	0.0230419
ENSG00000234663	AC104820.2	3.1707	-0.0199059	0.00229675	0.0223251
ENSG00000197279	ZNF165	3.17529	0.259294	0.0055944	0.0374655
ENSG00000186480	INSIG1	3.17676	7.04852	0.000331257	0.00807063
ENSG00000108963	DPH1	3.18661	3.42684	0.000233081	0.00697078
ENSG00000197620	CXorf40A	3.20006	1.28914	0.000434662	0.00909896
ENSG00000168938	PPIC	3.20266	0.804835	0.00239594	0.0228822
ENSG00000273025	CELF6	3.20751	0.811137	0.00108865	0.0147762
ENSG00000231672	DIRC3	3.20762	5.32342	0.00163546	0.01835
ENSG00000228022	HCG20	3.20965	2.32442	0.000191996	0.00632477
ENSG00000236255	AC009404.2	3.21121	3.80798	1.19489e-05	0.00200321
ENSG00000180817	PPA1	3.21305	4.29165	0.000168629	0.00590978
ENSG00000151838	CCDC175	3.21428	1.31107	0.00350406	0.028208
ENSG00000182179	UBA7	3.21502	2.85861	3.2485e-06	0.00172646
ENSG00000204390	HSPA1L	3.21538	2.89972	0.000493183	0.00958866
ENSG00000123159	GIPC1	3.22043	0.987207	0.00482797	0.0341557
ENSG00000136244	IL6	3.22122	4.16267	0.00116043	0.015236
ENSG00000143320	CRABP2	3.22469	0.268133	0.00586764	0.0384312
ENSG00000140968	IRF8	3.22631	5.89085	3.64855e-06	0.00175053
ENSG00000228037	RP3-395M20.9	3.22806	0.0509165	0.00206519	0.0209788
ENSG00000198283	OR5B21	3.23	0.796705	0.00641748	0.0401621
ENSG00000002549	LAP3	3.23454	4.31766	4.02893e-06	0.00175126
ENSG00000037897	METTL1	3.23611	0.265497	0.00230897	0.0223982
ENSG00000165092	ALDH1A1	3.23677	3.96953	0.000747818	0.0120621
ENSG00000136383	ALPK3	3.23921	5.9804	4.81502e-05	0.00349188
ENSG00000146192	FGD2	3.24978	3.37044	0.00306109	0.0261829
ENSG00000149256	TENM4	3.25024	5.24525	0.00013022	0.00528473
ENSG00000135617	PRADC1	3.25393	-0.90824	0.00324176	0.0270084
ENSG00000066279	ASPM	3.25788	0.200217	0.00296152	0.0256677
ENSG00000163106	HPGDS	3.26079	3.16974	0.000218294	0.00682755
ENSG00000168961	LGALS9	3.26182	3.79056	8.2165e-06	0.00190531
ENSG00000090659	CD209	3.26514	2.85955	0.00632287	0.0398849
ENSG00000251665	RP11-700H6.2	3.26826	-0.11648	0.00215585	0.0216028
ENSG00000120437	ACAT2	3.26959	4.34541	4.56939e-06	0.00178441
ENSG00000188897	CTD-3088G3.8	3.27051	5.61853	0.000334784	0.00811318
ENSG00000243629	LINC00880	3.27437	4.19194	0.0012591	0.0158221
ENSG00000150764	DIXDC1	3.27529	3.04751	0.00379504	0.0295054
ENSG00000089692	LAG3	3.279	-0.220747	0.00891093	0.0489725
ENSG00000011201	KAL1	3.27919	3.35381	0.000206016	0.00659443
ENSG00000138670	RASGEF1B	3.27946	8.77861	0.000105937	0.00477662
ENSG00000011028	MRC2	3.28023	3.32702	7.40505e-05	0.00423482
ENSG00000106789	CORO2A	3.28497	3.07225	0.00219197	0.0217258
ENSG00000263884	RP11-705O1.8	3.28859	-0.0088327	0.00712124	0.0426526
ENSG00000197992	CLEC9A	3.28943	3.77998	0.000244493	0.00710239
ENSG00000186818	LILRB4	3.29118	4.83573	3.18277e-05	0.00291858
ENSG00000227591	RP1-28O10.1	3.29646	2.94658	0.000486723	0.00954029
ENSG00000224460	RP11-439L18.2	3.29782	1.58858	0.00562492	0.0375925
ENSG00000066294	CD84	3.30669	2.97822	0.00278506	0.024755
ENSG00000260911	RP11-196G11.2	3.30937	3.76095	1.77918e-06	0.0013963
ENSG00000121064	SCPEP1	3.30973	4.39445	0.000304524	0.00770784
ENSG00000224730	AC009892.10	3.31396	1.57393	0.000756587	0.0121267
ENSG00000086730	LAT2	3.31484	4.17112	4.05286e-06	0.00175126
ENSG00000111247	RAD51AP1	3.31531	0.283105	0.00389946	0.029842
ENSG00000255355	AP000640.2	3.32021	0.850775	0.00135443	0.0164555
ENSG00000118503	TNFAIP3	3.32312	8.07641	2.37568e-05	0.00253821
ENSG00000112149	CD83	3.32417	8.70998	6.6699e-05	0.00398097
ENSG00000273112	RP11-25K21.6	3.32589	3.69981	0.000315371	0.00785774
ENSG00000130844	ZNF331	3.32831	8.14475	2.51007e-05	0.0025928
ENSG00000163739	CXCL1	3.32898	4.74902	0.00234813	0.0226334
ENSG00000104804	TULP2	3.33246	4.35372	0.000370814	0.0084754
ENSG00000051341	POLQ	3.33253	0.578141	0.00591694	0.0385369
ENSG00000146540	C7orf50	3.33478	4.55705	5.43866e-06	0.00186349
ENSG00000251230	RP11-701P16.5	3.33632	1.93723	0.0036476	0.0287351
ENSG00000120949	TNFRSF8	3.33916	1.18661	0.00290296	0.0253856
ENSG00000119508	NR4A3	3.34149	8.33241	1.56533e-05	0.00221038
ENSG00000070814	TCOF1	3.34311	5.68039	6.85006e-06	0.00190531
ENSG00000171766	GATM	3.34563	4.45994	0.000293532	0.00759728
ENSG00000179294	C17orf96	3.34744	1.50599	0.00172026	0.0187526
ENSG00000148773	MKI67	3.34765	2.78317	0.000851688	0.0128628
ENSG00000120694	HSPH1	3.34979	9.39386	0.000425957	0.00899843
ENSG00000019144	PHLDB1	3.35087	4.60788	0.000171911	0.00593353
ENSG00000160785	SLC25A44	3.35385	6.47783	1.64553e-06	0.0013963
ENSG00000124749	COL21A1	3.35451	0.533041	0.00843813	0.0473095
ENSG00000101665	SMAD7	3.3579	4.85851	4.90742e-05	0.00349188
ENSG00000249996	RP11-359P5.1	3.36149	0.518163	0.00110442	0.0149163
ENSG00000228274	RP3-508I15.9	3.36157	0.0434058	0.00813485	0.046386
ENSG00000149131	SERPING1	3.36663	6.07183	0.00114525	0.0151608
ENSG00000250362	AC008592.5	3.36996	4.93049	0.000385855	0.00851999
ENSG00000124491	F13A1	3.37787	5.44117	0.000249514	0.0071797
ENSG00000188396	TCTEX1D4	3.37908	-0.0639363	0.00536767	0.0365082
ENSG00000134460	IL2RA	3.37923	3.32567	0.00154468	0.017759
ENSG00000147443	DOK2	3.38356	1.6648	0.00257395	0.0238029
ENSG00000115415	STAT1	3.38564	6.48194	1.83885e-06	0.0013963
ENSG00000186047	DLEU7	3.39204	3.94249	0.000113638	0.00488334
ENSG00000165457	FOLR2	3.3947	3.10076	0.00216595	0.0216103
ENSG00000260805	RP11-61J19.4	3.39617	1.44745	0.000829975	0.0127034
ENSG00000241770	RP11-555M1.3	3.39672	0.066098	0.00418372	0.0312569
ENSG00000240065	PSMB9	3.39761	3.86457	0.000280927	0.00758836
ENSG00000176124	DLEU1	3.3984	2.77621	0.000138107	0.00539328
ENSG00000186583	SPATC1	3.40305	0.0853676	0.0049096	0.0344656
ENSG00000268164	CTD-2337J16.1	3.41543	0.608847	0.00419983	0.0312871
ENSG00000137198	GMPR	3.42411	3.01175	0.000228187	0.0069308
ENSG00000137474	MYO7A	3.42475	1.51161	0.000100179	0.00477662
ENSG00000135114	OASL	3.42885	1.84661	0.00897648	0.049214
ENSG00000160255	ITGB2	3.43453	5.93568	4.30022e-05	0.00347076
ENSG00000097021	ACOT7	3.44483	2.90349	8.85405e-06	0.00190531
ENSG00000226576	RP11-523O18.1	3.44902	1.11639	0.00126464	0.0158221
ENSG00000141543	EIF4A3	3.44951	5.76195	3.62673e-06	0.00175053
ENSG00000154451	GBP5	3.44966	2.81126	0.00270539	0.0243592
ENSG00000250519	RP11-680H20.2	3.45002	2.28851	0.000922634	0.0134584
ENSG00000167964	RAB26	3.45632	2.07322	0.00181765	0.0193851
ENSG00000163376	KBTBD8	3.45884	4.02528	0.000499798	0.00966422
ENSG00000103257	SLC7A5	3.45972	5.73715	9.16634e-06	0.00190531
ENSG00000253549	RP11-317J10.2	3.46124	-0.265554	0.00127972	0.0158722
ENSG00000111348	ARHGDIB	3.46147	5.77994	7.75956e-06	0.00190531
ENSG00000126264	HCST	3.47643	1.91298	0.000300245	0.00767056
ENSG00000226822	RP11-356N1.2	3.48582	-0.432257	0.00898229	0.0492233
ENSG00000142185	TRPM2	3.48827	4.15749	4.85095e-07	0.000982876
ENSG00000150510	FAM124A	3.49211	3.88755	0.000278729	0.0075739
ENSG00000136653	RASSF5	3.49373	5.0649	5.02021e-06	0.00185133
ENSG00000258153	HSPE1P4	3.49752	1.67825	0.00122531	0.0156755
ENSG00000196189	SEMA4A	3.49839	6.10496	0.000156575	0.00567941
ENSG00000139734	DIAPH3	3.4986	1.19425	0.00466112	0.0333871
ENSG00000163975	MFI2	3.50163	3.02305	0.00086904	0.0129957
ENSG00000163421	PROK2	3.50203	0.377753	0.00140753	0.0167849
ENSG00000259783	RP11-1006G14.2	3.50232	4.01698	1.14165e-06	0.00130034
ENSG00000005844	ITGAL	3.50583	3.48447	3.20301e-05	0.00291858
ENSG00000143217	PVRL4	3.50831	-0.0730947	0.00847628	0.0474422
ENSG00000203760	CENPW	3.51787	0.942581	0.00446292	0.0325155
ENSG00000159189	C1QC	3.52106	5.16715	0.00343613	0.0278064
ENSG00000204482	LST1	3.52682	3.20388	4.61664e-05	0.00349172
ENSG00000183508	FAM46C	3.52955	3.75517	0.000976465	0.0139155
ENSG00000162390	ACOT11	3.53033	1.00841	0.00251065	0.0234717
ENSG00000224342	AC007879.1	3.5389	0.705839	0.000365554	0.00842562
ENSG00000140511	HAPLN3	3.53981	2.16986	0.00784182	0.0454932
ENSG00000162654	GBP4	3.54028	4.81092	0.000561131	0.0102534
ENSG00000257335	MGAM	3.54195	3.89672	0.000525423	0.00986468
ENSG00000232546	RP11-458F8.1	3.54336	2.00323	0.000464858	0.00938505
ENSG00000163624	CDS1	3.54456	4.00747	1.13343e-05	0.00196097
ENSG00000107954	NEURL1	3.55112	-0.0559211	0.00329907	0.0272128
ENSG00000137965	IFI44	3.55445	4.53912	0.000105851	0.00477662
ENSG00000245248	USP2-AS1	3.55505	1.1185	0.000299857	0.00767056
ENSG00000232498	RP5-1011O1.2	3.55885	3.12118	0.000468289	0.00940278
ENSG00000253184	RP11-13N12.2	3.5593	1.7168	0.00896783	0.0491863
ENSG00000167613	LAIR1	3.56267	4.71973	2.96458e-06	0.00168833
ENSG00000185250	PPIL6	3.56662	1.47433	0.000214413	0.00675254
ENSG00000267913	AP001055.1	3.57026	0.690575	0.000145327	0.00554839
ENSG00000258881	AC007040.11	3.57702	2.14362	0.00923278	0.0499975
ENSG00000138769	CDKL2	3.58198	0.380461	0.00788946	0.0456147
ENSG00000232732	AC073043.1	3.59202	0.458001	0.00226597	0.0221838
ENSG00000197721	CR1L	3.59783	0.175539	0.00586542	0.0384312
ENSG00000267270	AC139100.2	3.59853	3.96596	1.5804e-05	0.00221038
ENSG00000169896	ITGAM	3.60864	5.9362	2.90315e-05	0.00279861
ENSG00000229951	AC104695.3	3.61471	1.12967	0.000353257	0.00831037
ENSG00000266313	RP11-173M1.4	3.62411	2.44873	0.00154422	0.017759
ENSG00000050344	NFE2L3	3.62496	6.93397	7.40795e-06	0.00190531
ENSG00000175906	ARL4D	3.62956	0.448626	0.00253067	0.0235362
ENSG00000185880	TRIM69	3.64226	5.26754	2.14163e-06	0.00145786
ENSG00000143367	TUFT1	3.64491	3.19904	0.000207729	0.00661828
ENSG00000145414	NAF1	3.65074	6.35417	1.65738e-06	0.0013963
ENSG00000186283	TOR3A	3.65216	5.35786	3.26859e-07	0.000982876
ENSG00000251538	RP11-166A12.1	3.65323	-0.0329703	0.00644692	0.0402175
ENSG00000196878	LAMB3	3.65738	2.93638	0.000106074	0.00477662
ENSG00000158714	SLAMF8	3.65898	3.09188	0.00215233	0.0215833
ENSG00000149124	GLYAT	3.66564	0.722217	0.00381955	0.0296286
ENSG00000093072	CECR1	3.66574	6.35168	0.000276346	0.00755295
ENSG00000145888	GLRA1	3.66778	3.86335	1.87983e-05	0.00231675
ENSG00000182397	DNM1P46	3.66979	-0.419332	0.00655078	0.0406627
ENSG00000121594	CD80	3.67583	4.31236	1.22985e-05	0.00201377
ENSG00000257924	RP11-493L12.5	3.67678	-0.228675	0.00730843	0.0434312
ENSG00000204252	HLA-DOA	3.67745	4.27134	0.00586815	0.0384312
ENSG00000170312	CDK1	3.67793	0.0812438	0.000933684	0.013533
ENSG00000165140	FBP1	3.68464	3.12716	0.000471245	0.00940278
ENSG00000134321	RSAD2	3.68681	4.22712	0.0017529	0.018934
ENSG00000177409	SAMD9L	3.68804	4.59269	2.32752e-05	0.00253821
ENSG00000114126	TFDP2	3.6907	6.93063	5.14227e-05	0.00356774
ENSG00000169495	HTRA4	3.70039	1.71503	0.000756164	0.0121267
ENSG00000155659	VSIG4	3.70238	4.38052	0.000617213	0.0107603
ENSG00000175643	RMI2	3.70812	2.70061	8.17154e-05	0.00447898
ENSG00000010626	LRRC23	3.71041	3.90662	0.000122129	0.0051074
ENSG00000148482	SLC39A12	3.71428	1.57987	0.00384469	0.0296888
ENSG00000183160	TMEM119	3.72312	1.35385	0.000376887	0.0084814
ENSG00000100167	SEPT3	3.72402	-0.385128	0.00516584	0.035642
ENSG00000222041	LINC00152	3.72497	6.12138	9.00487e-06	0.00190531
ENSG00000127074	RGS13	3.7291	3.84215	9.00615e-06	0.00190531
ENSG00000182487	NCF1B	3.73372	-0.342136	0.00323834	0.0270084
ENSG00000074621	SLC24A1	3.7412	5.37865	1.91018e-05	0.00231675
ENSG00000104808	DHDH	3.74127	-0.527292	0.00599055	0.0387864
ENSG00000133561	GIMAP6	3.75299	2.41567	0.000654611	0.0111847
ENSG00000236682	AC068282.3	3.75794	1.7932	0.000543875	0.010005
ENSG00000158113	LRRC43	3.7586	-0.502159	0.00827351	0.046825
ENSG00000125454	SLC25A19	3.75893	4.11863	1.46337e-05	0.00217001
ENSG00000173212	MAB21L3	3.76002	-1.55255	0.00415536	0.0311832
ENSG00000134042	MRO	3.76152	-0.255576	0.00175095	0.0189336
ENSG00000259354	RP11-519G16.3	3.76537	5.15107	0.000136005	0.0053417
ENSG00000125430	HS3ST3B1	3.77146	4.2298	3.06758e-05	0.0028576
ENSG00000266835	RP11-838N2.4	3.78032	0.37688	0.00242802	0.0230176
ENSG00000236990	RP11-433J20.1	3.79316	2.49209	0.000748535	0.0120621
ENSG00000203711	C6orf99	3.79949	0.821644	0.0015381	0.0177257
ENSG00000151929	BAG3	3.80033	7.07766	0.00019454	0.00637483
ENSG00000124216	SNAI1	3.80654	3.89402	2.65423e-05	0.0026675
ENSG00000248373	RP11-556I14.1	3.81016	0.951911	0.000601867	0.0105822
ENSG00000059588	TARBP1	3.81265	2.66967	1.52214e-05	0.00218995
ENSG00000131979	GCH1	3.81708	5.45855	1.15787e-05	0.00197822
ENSG00000146453	PNLDC1	3.82498	3.33287	0.000437253	0.00909896
ENSG00000235978	AC018816.3	3.83049	3.40099	1.28181e-05	0.00201377
ENSG00000272341	RP1-151F17.2	3.83365	0.255524	0.00397651	0.0302454
ENSG00000270757	HSPE1-MOB4	3.83425	-0.248108	0.00697679	0.0422108
ENSG00000232310	RP11-557H15.4	3.83506	3.43585	0.000382406	0.00849874
ENSG00000156886	ITGAD	3.8421	2.13734	2.39703e-05	0.00253974
ENSG00000234076	TPRG1-AS1	3.84586	0.530874	0.000580599	0.0104279
ENSG00000105849	TWISTNB	3.85004	4.01791	3.28416e-06	0.00172646
ENSG00000005471	ABCB4	3.85031	0.0418337	0.00153396	0.0177079
ENSG00000171227	TMEM37	3.8511	-0.0258514	0.00590445	0.0385369
ENSG00000123975	CKS2	3.85478	4.06491	1.25296e-05	0.00201377
ENSG00000251442	LINC01094	3.86595	2.48268	3.50094e-05	0.00305843
ENSG00000147647	DPYS	3.87018	3.50973	2.56093e-05	0.0025928
ENSG00000205129	C4orf47	3.87206	2.57313	0.000130301	0.00528473
ENSG00000148848	ADAM12	3.87772	3.14002	0.000298342	0.00765055
ENSG00000185339	TCN2	3.87881	2.62434	0.00228321	0.0222651
ENSG00000140519	RHCG	3.88334	1.35252	0.000501487	0.0096776
ENSG00000166796	LDHC	3.90356	2.23042	0.00202838	0.0207825
ENSG00000130222	GADD45G	3.90477	1.17328	0.00172348	0.018762
ENSG00000186416	NKRF	3.91639	5.32493	1.5688e-06	0.0013963
ENSG00000086967	MYBPC2	3.91837	-1.23051	0.00610565	0.0391969
ENSG00000143153	ATP1B1	3.93067	5.4907	1.69208e-05	0.00222378
ENSG00000049249	TNFRSF9	3.93281	1.37826	0.00136342	0.0165352
ENSG00000173391	OLR1	3.94603	8.06148	0.00126735	0.0158272
ENSG00000090889	KIF4A	3.94635	-0.143523	0.00237823	0.0228072
ENSG00000157601	MX1	3.9471	4.68277	0.000334215	0.00811318
ENSG00000181409	AATK	3.94967	2.77923	0.000473609	0.00940884
ENSG00000104267	CA2	3.95494	3.82456	9.68458e-05	0.00475177
ENSG00000123201	GUCY1B2	3.95687	0.7006	0.00336312	0.0274795
ENSG00000254162	RP11-48B3.3	3.95934	1.89382	0.000289772	0.00759728
ENSG00000099985	OSM	3.96203	1.89989	8.67318e-05	0.00464882
ENSG00000110047	EHD1	3.96539	4.98437	2.90754e-05	0.00279861
ENSG00000011426	ANLN	3.96855	1.77635	0.000194957	0.00637483
ENSG00000171617	ENC1	3.97248	2.83088	0.000164152	0.0058428
ENSG00000232053	AC009784.3	3.97332	1.80005	0.000459213	0.00933049
ENSG00000163563	MNDA	3.98072	3.86799	0.000104985	0.00477662
ENSG00000103490	PYCARD	3.9823	1.55663	0.000532914	0.00992781
ENSG00000134061	CD180	3.99452	3.7436	2.4371e-05	0.00254787
ENSG00000140451	PIF1	4.0011	-0.739108	0.00551831	0.0371895
ENSG00000245293	RP11-286E11.1	4.00826	0.546579	0.00562513	0.0375925
ENSG00000105227	PRX	4.01098	1.43733	0.00465166	0.0333871
ENSG00000188800	TMCO2	4.01373	-0.267321	0.00165396	0.0184091
ENSG00000125538	IL1B	4.01985	7.06044	1.83078e-05	0.00231675
ENSG00000101017	CD40	4.0248	3.48546	0.000178139	0.00606045
ENSG00000104783	KCNN4	4.02505	2.72303	0.00148299	0.0172801
ENSG00000196664	TLR7	4.02561	3.47959	3.69709e-05	0.00313862
ENSG00000165807	PPP1R36	4.0396	-0.610688	0.00764986	0.0447913
ENSG00000121807	CCR2	4.0397	1.40047	0.000881038	0.013132
ENSG00000077522	ACTN2	4.05725	3.33492	0.000101593	0.00477662
ENSG00000168765	GSTM4	4.05781	0.810575	0.000782096	0.0123207
ENSG00000213186	TRIM59	4.06147	2.1019	0.000539475	0.00996424
ENSG00000253309	SERPINE3	4.06241	4.08326	1.35912e-05	0.00211096
ENSG00000140403	DNAJA4	4.07299	6.5821	1.89635e-05	0.00231675
ENSG00000156970	BUB1B	4.07459	-1.17002	0.00652156	0.0405722
ENSG00000189007	ADAT2	4.07703	1.40681	0.000263014	0.00735954
ENSG00000172738	TMEM217	4.08358	4.00199	2.12085e-06	0.00145786
ENSG00000248150	RP1-167G20.1	4.08561	2.08129	4.84438e-05	0.00349188
ENSG00000144837	PLA1A	4.0971	2.67545	0.000107439	0.00477662
ENSG00000132002	DNAJB1	4.1079	7.62858	0.000105897	0.00477662
ENSG00000255650	FAM222A-AS1	4.11091	-1.20881	0.0018871	0.0198658
ENSG00000243968	RN7SL402P	4.11442	0.342937	0.000395028	0.00865263
ENSG00000228067	RP11-61J19.3	4.11804	0.593548	0.00105271	0.0145192
ENSG00000163009	C2orf48	4.12769	0.104604	0.0035603	0.0283744
ENSG00000141384	TAF4B	4.12795	5.00095	6.24472e-06	0.00190531
ENSG00000073756	PTGS2	4.12844	5.97646	0.00019718	0.00641611
ENSG00000236882	C5orf27	4.13699	3.00836	0.00132316	0.0162197
ENSG00000173369	C1QB	4.13946	4.40675	0.00174816	0.0189183
ENSG00000167874	TMEM88	4.14429	2.46809	0.000403402	0.00866933
ENSG00000111863	ADTRP	4.14716	3.43723	0.000567707	0.0103047
ENSG00000169679	BUB1	4.14859	0.289866	0.00253125	0.0235362
ENSG00000164649	CDCA7L	4.15078	0.757112	0.00112749	0.0150656
ENSG00000010671	BTK	4.15166	4.76565	0.000147474	0.00556171
ENSG00000187608	ISG15	4.15624	2.66628	0.000368316	0.00843562
ENSG00000010219	DYRK4	4.15838	0.765889	0.000401432	0.00866933
ENSG00000233791	LINC01136	4.15847	0.971081	0.0031694	0.0266742
ENSG00000231971	RP11-557H15.3	4.18077	1.30232	0.00102717	0.0143634
ENSG00000204389	HSPA1A	4.18256	9.18829	0.000272031	0.00751134
ENSG00000228044	RP4-781K5.4	4.18847	0.566593	0.00154892	0.0177755
ENSG00000245281	CTD-2547L16.1	4.19784	-0.0719823	0.00433647	0.0318319
ENSG00000241343	RPL36A	4.20035	-0.878586	0.00124589	0.0157528
ENSG00000231305	RP11-723O4.2	4.2127	2.68655	0.000776015	0.0122765
ENSG00000256803	RP11-133L14.5	4.21279	0.484325	0.00354228	0.0283465
ENSG00000186417	GLDN	4.21337	2.14385	0.00102887	0.0143634
ENSG00000156219	ART3	4.21571	-0.0364003	0.00316045	0.026632
ENSG00000163879	DNALI1	4.22041	-0.435372	0.0014199	0.016849
ENSG00000228140	RP3-467K16.4	4.22278	-1.2481	0.0059128	0.0385369
ENSG00000230583	GTF2IRD1P1	4.22703	3.00725	0.000110932	0.00485775
ENSG00000134107	BHLHE40	4.2276	6.93761	0.00019421	0.00637483
ENSG00000143333	RGS16	4.23	2.27439	0.00115239	0.0152115
ENSG00000010610	CD4	4.23195	5.0541	2.99871e-05	0.00282996
ENSG00000095739	BAMBI	4.23756	0.548211	0.00384273	0.0296888
ENSG00000100985	MMP9	4.24314	3.3287	0.00259224	0.0238917
ENSG00000181634	TNFSF15	4.24804	3.61715	9.537e-05	0.0047426
ENSG00000125735	TNFSF14	4.25329	2.0958	0.000466079	0.00939581
ENSG00000095970	TREM2	4.25676	2.12197	6.21959e-05	0.00377067
ENSG00000114315	HES1	4.2671	1.7883	0.000167625	0.00590978
ENSG00000260317	RP11-48B3.4	4.27048	0.59077	0.000680613	0.0114312
ENSG00000149476	DAK	4.27492	-0.0987688	0.000334501	0.00811318
ENSG00000183914	DNAH2	4.29732	1.29951	0.00668345	0.0411298
ENSG00000160460	SPTBN4	4.30029	1.92518	0.000105628	0.00477662
ENSG00000263923	RP11-571L19.7	4.30289	1.74201	0.000149117	0.00556171
ENSG00000229373	LINC00452	4.31104	-1.25661	0.00603513	0.0389641
ENSG00000188211	NCR3LG1	4.31427	4.55824	5.12947e-07	0.000982876
ENSG00000059915	PSD	4.32019	1.6709	0.000954341	0.0137594
ENSG00000148803	FUOM	4.32578	-1.1022	0.00573572	0.037975
ENSG00000269927	RP6-91H8.3	4.32836	-0.570185	0.0019092	0.0200154
ENSG00000130787	HIP1R	4.34481	3.18759	0.000124506	0.00517247
ENSG00000133246	PRAM1	4.34927	0.446287	0.00030437	0.00770784
ENSG00000132832	RP11-445H22.3	4.36714	-0.506132	0.00699574	0.04229
ENSG00000155011	DKK2	4.37257	1.59296	0.00648214	0.0404003
ENSG00000184985	SORCS2	4.38373	3.57524	0.000175405	0.00600863
ENSG00000155875	FAM154A	4.38615	3.69884	0.000301772	0.00768085
ENSG00000130203	APOE	4.38876	4.66079	8.96859e-05	0.00467873
ENSG00000188282	RUFY4	4.40014	0.229447	0.00353423	0.0283319
ENSG00000100628	ASB2	4.41165	-1.1175	0.00801788	0.0459863
ENSG00000070729	CNGB1	4.41943	0.937128	0.00490067	0.0344572
ENSG00000142621	FHAD1	4.43848	3.69828	0.000203608	0.00654805
ENSG00000152413	HOMER1	4.45347	6.40072	9.81798e-07	0.00121993
ENSG00000273341	RP5-899E9.1	4.45568	-0.522533	0.00174084	0.0188989
ENSG00000103522	IL21R	4.46458	2.01804	0.00309821	0.0263184
ENSG00000225964	AC017076.5	4.48713	0.242136	0.00629925	0.0398418
ENSG00000145103	ILDR1	4.48713	1.01137	7.08965e-05	0.00412346
ENSG00000165178	NCF1C	4.48743	0.0849927	0.00416935	0.0312427
ENSG00000101188	NTSR1	4.4896	-0.268013	0.00618486	0.0394659
ENSG00000204388	HSPA1B	4.49963	7.93075	0.000257845	0.00726644
ENSG00000234028	AC062029.1	4.50824	0.107969	0.000341184	0.00818123
ENSG00000158481	CD1C	4.50955	0.165335	0.00576677	0.038004
ENSG00000042493	CAPG	4.53762	3.28617	9.92331e-05	0.00477662
ENSG00000117228	GBP1	4.53768	4.28164	0.000454627	0.00928301
ENSG00000100979	PLTP	4.53875	4.26948	1.81224e-05	0.00231493
ENSG00000263812	LINC00908	4.54986	0.356731	0.000508938	0.00970176
ENSG00000197249	SERPINA1	4.55872	4.76415	4.52506e-05	0.00349172
ENSG00000250274	CTB-114C7.4	4.56611	0.94798	0.000818776	0.0126167
ENSG00000234832	RP3-322G13.7	4.5736	-0.699349	0.00161965	0.018271
ENSG00000226791	AC109826.1	4.57402	-0.482998	0.000921389	0.0134553
ENSG00000234883	MIR155HG	4.60435	6.0992	4.36749e-05	0.00347076
ENSG00000123358	NR4A1	4.6093	6.00893	5.45359e-06	0.00186349
ENSG00000169607	CKAP2L	4.61589	-0.63195	0.00600075	0.0387976
ENSG00000272512	RP11-54O7.17	4.61737	-1.12637	0.00319185	0.0267646
ENSG00000050730	TNIP3	4.6205	1.78289	0.00627872	0.0398225
ENSG00000228918	GS1-122H1.2	4.63034	1.60654	7.20107e-05	0.00415292
ENSG00000162374	ELAVL4	4.63639	0.539351	0.000308131	0.00774179
ENSG00000257529	RPL36A-HNRNPH2	4.638	2.93823	6.88232e-06	0.00190531
ENSG00000163347	CLDN1	4.64505	3.16974	0.000196375	0.00640586
ENSG00000008118	CAMK1G	4.66302	0.994033	5.49466e-05	0.00365874
ENSG00000181126	HLA-V	4.66786	-0.643227	0.0079533	0.0457754
ENSG00000227066	RP3-340N1.2	4.68585	-1.14386	0.00116295	0.0152545
ENSG00000132530	XAF1	4.6885	4.76494	1.86962e-05	0.00231675
ENSG00000164900	GBX1	4.70314	1.07993	0.000680417	0.0114312
ENSG00000251409	AC008592.4	4.71774	3.67904	0.000531143	0.0099195
ENSG00000234998	RP11-439A17.10	4.7327	-0.323879	0.00176503	0.0190255
ENSG00000108691	CCL2	4.73655	5.41343	4.93074e-05	0.00349188
ENSG00000125726	CD70	4.76224	-0.529381	0.00168939	0.0185765
ENSG00000179362	HMGN2P46	4.78099	4.10329	5.33885e-05	0.00364857
ENSG00000126709	IFI6	4.78497	3.44923	0.000911839	0.0133945
ENSG00000214407	RP11-221J22.1	4.78921	-0.159671	0.00332413	0.0273093
ENSG00000171517	LPAR3	4.7943	0.540158	0.00110975	0.0149586
ENSG00000135424	ITGA7	4.79643	0.989984	0.00120345	0.015469
ENSG00000257452	RP1-71H24.1	4.81785	-0.828157	0.00780464	0.0453545
ENSG00000232517	AC112198.1	4.82518	-1.34416	0.00843872	0.0473095
ENSG00000267737	AC061992.2	4.83341	1.4147	0.000745498	0.0120621
ENSG00000237633	AC104623.2	4.85005	-1.14103	0.00680284	0.0416023
ENSG00000187944	C2orf66	4.85803	-1.68715	0.001901	0.0199714
ENSG00000111981	ULBP1	4.86586	0.432768	0.00619833	0.0395143
ENSG00000162571	TTLL10	4.86851	0.0257989	0.000927109	0.0134949
ENSG00000166428	PLD4	4.87007	-0.589904	0.00616218	0.039368
ENSG00000236120	RP11-733O18.1	4.87585	0.415194	0.00209348	0.0211733
ENSG00000150637	CD226	4.87907	3.41138	0.000150142	0.00556171
ENSG00000258082	RP11-443B7.3	4.88226	-0.598731	0.00101716	0.0142737
ENSG00000012124	CD22	4.88852	0.190027	0.00791169	0.0457041
ENSG00000136689	IL1RN	4.91067	5.4385	0.000541408	0.00997301
ENSG00000160932	LY6E	4.91436	1.41385	0.00524595	0.0361217
ENSG00000255521	RP4-607I7.1	4.91486	-0.377016	0.00909184	0.0496275
ENSG00000137841	PLCB2	4.91604	2.59807	2.44199e-05	0.00254787
ENSG00000250027	RP11-563E2.2	4.9193	0.61814	3.25272e-05	0.00292952
ENSG00000153234	NR4A2	4.93082	7.68042	8.38999e-08	0.000573372
ENSG00000184574	LPAR5	4.93285	1.97866	0.000153558	0.00564201
ENSG00000134326	CMPK2	4.93604	1.52899	0.000867487	0.0129957
ENSG00000233554	RP11-326F20.5	4.97127	-1.30234	0.00253337	0.0235392
ENSG00000263050	RP11-667K14.3	4.9723	2.57428	2.37552e-05	0.00253821
ENSG00000129244	ATP1B2	4.97431	0.454199	0.00327114	0.0270617
ENSG00000269404	SPIB	5.01053	-1.27523	0.00123516	0.0157087
ENSG00000163006	CCDC138	5.023	6.05719	3.58579e-09	4.90106e-05
ENSG00000115008	IL1A	5.07889	3.83315	1.12036e-05	0.00196097
ENSG00000255363	RP11-672A2.5	5.09049	-0.798147	0.000991272	0.0140111
ENSG00000165685	TMEM52B	5.09437	2.12164	0.000508244	0.00970176
ENSG00000036672	USP2	5.11523	0.0132713	0.00884113	0.048785
ENSG00000163121	NEURL3	5.1342	0.387432	0.00161774	0.018271
ENSG00000258882	CTD-2277K2.1	5.15455	4.60556	4.7984e-05	0.00349188
ENSG00000225676	RP3-438O4.4	5.17001	-0.248331	0.00195335	0.0203649
ENSG00000225492	GBP1P1	5.1866	-0.239372	0.00694121	0.0421468
ENSG00000121858	TNFSF10	5.20084	3.27192	0.00369783	0.0289805
ENSG00000213339	QTRT1	5.20645	0.907302	0.000796117	0.0124216
ENSG00000272768	RP4-673M15.1	5.20651	-1.23607	0.000227761	0.0069308
ENSG00000232810	TNF	5.21392	4.16206	1.77368e-05	0.00228705
ENSG00000105290	APLP1	5.2145	2.44631	1.59393e-05	0.00221038
ENSG00000230943	RP11-367G18.1	5.21681	0.550609	0.00128328	0.0158864
ENSG00000156222	SLC28A1	5.24918	1.42708	0.00113387	0.0150903
ENSG00000158050	DUSP2	5.26639	2.74686	2.13061e-05	0.00246518
ENSG00000173372	C1QA	5.2734	2.29251	0.00655931	0.0406772
ENSG00000242578	RP11-469J4.3	5.27476	-0.486786	0.00106728	0.0146484
ENSG00000203747	FCGR3A	5.28378	-0.414296	0.000478983	0.00943334
ENSG00000237649	KIFC1	5.28708	0.658985	0.000345314	0.00819563
ENSG00000240023	RP11-561B11.1	5.28708	-0.493552	0.00022237	0.00684072
ENSG00000253368	TRNP1	5.29036	-0.352526	0.00289912	0.0253845
ENSG00000006074	CCL18	5.30638	2.43024	0.00222912	0.0219507
ENSG00000036448	MYOM2	5.30892	2.8177	4.61047e-05	0.00349172
ENSG00000101638	ST8SIA5	5.31708	0.0670523	0.00207925	0.0210784
ENSG00000237232	ZNF295-AS1	5.31822	0.574199	0.00406054	0.0307044
ENSG00000124466	LYPD3	5.34348	-0.124963	0.00354059	0.0283465
ENSG00000147434	CHRNA6	5.35883	-1.0494	0.00101082	0.0142138
ENSG00000133063	CHIT1	5.36062	0.564506	0.000477191	0.00943334
ENSG00000257390	RP11-762I7.5	5.37958	-1.18138	0.00186547	0.0197347
ENSG00000251298	RP11-425A23.1	5.38156	0.212334	0.00332833	0.0273093
ENSG00000204472	AIF1	5.38334	4.20916	5.06291e-06	0.00185133
ENSG00000060140	STYK1	5.39584	-0.0853057	0.00863061	0.0479136
ENSG00000254235	RP11-115J16.1	5.402	-0.649637	0.00142272	0.016849
ENSG00000204044	RP11-465L10.10	5.43773	0.619912	0.00273538	0.024525
ENSG00000251000	AC008592.3	5.47112	-1.88001	0.0016538	0.0184091
ENSG00000117425	PTCH2	5.47799	2.87545	9.27215e-05	0.00471878
ENSG00000143850	PLEKHA6	5.47924	5.24334	1.27619e-05	0.00201377
ENSG00000105650	PDE4C	5.47938	2.18174	0.00327262	0.0270617
ENSG00000120738	EGR1	5.52236	6.75514	1.95591e-05	0.00234503
ENSG00000152766	ANKRD22	5.55068	1.50444	0.000724321	0.0118421
ENSG00000249001	RP11-742B18.1	5.55568	3.00837	0.00860407	0.0478245
ENSG00000140807	NKD1	5.56438	2.49487	0.000149894	0.00556171
ENSG00000140538	NTRK3	5.57161	0.222078	0.00229817	0.0223251
ENSG00000165949	IFI27	5.59029	3.18692	0.00463605	0.0333152
ENSG00000222047	C10orf55	5.5951	-1.25297	0.000437929	0.00909896
ENSG00000269546	CTD-2396E7.8	5.60834	-1.08051	0.000135081	0.00532724
ENSG00000237233	RP11-809M12.1	5.61812	-0.983626	0.000503991	0.0096776
ENSG00000176654	NANOGP1	5.62696	-1.85766	0.000225377	0.00687602
ENSG00000256733	RP11-881M11.8	5.64596	0.666569	0.00183763	0.0195157
ENSG00000166920	C15orf48	5.64945	1.13401	7.94141e-05	0.00443199
ENSG00000115009	CCL20	5.65774	3.76367	0.000291619	0.00759728
ENSG00000230641	USP12-AS2	5.67304	-0.943996	0.000575085	0.0104022
ENSG00000117013	KCNQ4	5.69135	-1.17407	0.000133317	0.00531721
ENSG00000235042	AC098820.2	5.69795	-1.17471	0.00298603	0.0257984
ENSG00000075461	CACNG4	5.70105	-0.13932	0.00261221	0.0239301
ENSG00000249307	LINC01088	5.70202	2.88209	0.00126526	0.0158221
ENSG00000171848	RRM2	5.76586	0.249499	0.00190324	0.0199797
ENSG00000251393	RP1-240K6.3	5.79036	-0.896859	0.000167948	0.00590978
ENSG00000240457	RN7SL472P	5.79676	-0.0706748	0.00386764	0.0297365
ENSG00000248727	CTC-236F12.4	5.8054	-0.94648	0.000687775	0.0114641
ENSG00000169385	RNASE2	5.81137	-0.620599	0.00463409	0.0333152
ENSG00000197093	GAL3ST4	5.85189	2.96572	9.97436e-06	0.00190531
ENSG00000168329	CX3CR1	5.87753	1.83227	0.00191319	0.0200225
ENSG00000259374	RP11-736N17.4	5.93839	-0.525894	0.00118583	0.0154076
ENSG00000122877	EGR2	5.94038	4.67579	5.86913e-06	0.00190531
ENSG00000260339	HEXA-AS1	6.02003	-1.09684	0.00114582	0.0151608
ENSG00000133048	CHI3L1	6.0217	1.05259	0.00137372	0.016572
ENSG00000179388	EGR3	6.03841	3.68233	6.92618e-06	0.00190531
ENSG00000255382	RP11-718B12.2	6.06802	1.24354	0.00175377	0.018934
ENSG00000188886	ASTL	6.06897	2.83966	0.000296384	0.00762895
ENSG00000259076	RP11-973N13.3	6.11839	-1.75724	0.00013334	0.00531721
ENSG00000255145	RP11-60I3.5	6.15626	1.96088	0.00178007	0.0191424
ENSG00000163072	NOSTRIN	6.19088	-0.0547039	0.00162176	0.018271
ENSG00000224298	AC069363.1	6.20324	2.63611	4.36765e-05	0.00347076
ENSG00000137959	IFI44L	6.22306	3.60963	0.00180939	0.0193423
ENSG00000189127	ANKRD34B	6.22607	-1.27062	0.00295542	0.0256637
ENSG00000118094	TREH	6.23634	1.43399	0.000123652	0.00515267
ENSG00000126262	FFAR2	6.26701	-1.41119	9.39585e-05	0.00472623
ENSG00000136929	HEMGN	6.26707	-1.31473	0.000257044	0.00726644
ENSG00000187583	PLEKHN1	6.27605	-0.852274	0.000485769	0.0095395
ENSG00000235770	LINC00607	6.32458	0.433984	0.000538705	0.00996349
ENSG00000121905	HPCA	6.33673	-0.865712	4.76041e-05	0.00349188
ENSG00000085999	RAD54L	6.35008	-1.68457	9.5421e-05	0.0047426
ENSG00000268061	NAPA-AS1	6.35996	-0.323044	9.71634e-05	0.00475177
ENSG00000225850	RP11-452K12.4	6.38103	-1.06044	0.000589907	0.0105001
ENSG00000237989	AP001046.5	6.42079	0.176956	0.00106852	0.0146484
ENSG00000126803	HSPA2	6.43614	1.72789	0.00274113	0.024525
ENSG00000156427	FGF18	6.46919	0.85855	0.00184525	0.0195814
ENSG00000140379	BCL2A1	6.48763	3.97354	9.3991e-06	0.00190531
ENSG00000171595	DNAI2	6.56676	0.451473	0.000282862	0.00759728
ENSG00000224557	HLA-DPB2	6.57813	-0.531776	0.000384574	0.00850544
ENSG00000234210	AC006372.4	6.60402	-1.12451	0.000358574	0.00836591
ENSG00000108679	LGALS3BP	6.63459	2.8707	6.08557e-05	0.00376369
ENSG00000218073	RP1-13D10.2	6.65666	-1.91471	0.000117017	0.00496703
ENSG00000243022	RP11-221E20.4	6.68123	-0.451566	0.000177164	0.00605371
ENSG00000102387	TAF7L	6.73592	-1.54236	0.00026561	0.00740888
ENSG00000129277	CCL4	6.85337	4.4308	7.8013e-05	0.00440612
ENSG00000111199	TRPV4	6.86295	0.801753	3.30081e-05	0.00292952
ENSG00000130208	APOC1	6.88768	2.98469	0.000849622	0.0128481
ENSG00000166984	TCP10L2	6.88845	-1.03303	2.55416e-05	0.0025928
ENSG00000135960	EDAR	6.89421	0.49894	0.000601043	0.0105822
ENSG00000179284	DAND5	6.90893	-1.81717	0.000243652	0.00710072
ENSG00000183876	ARSI	6.93296	-0.226482	0.00103731	0.0144084
ENSG00000118160	SLC8A2	6.95256	1.77759	0.000947677	0.0136778
ENSG00000152595	MEPE	6.95923	-0.623083	0.000842055	0.0128022
ENSG00000006075	CCL3	6.96768	0.699716	0.00566154	0.0376578
ENSG00000261026	CTD-3247F14.2	6.98112	1.51967	0.00169656	0.0186175
ENSG00000185897	FFAR3	6.99156	-2.2124	1.05582e-05	0.00191269
ENSG00000237747	RP11-65B23.3	7.0543	-2.41095	1.06354e-05	0.00191269
ENSG00000224116	INHBA-AS1	7.19723	0.562181	0.000487205	0.00954029
ENSG00000088827	SIGLEC1	7.20378	3.60507	3.71418e-06	0.00175053
ENSG00000252236	SNORA26	7.22137	-0.744005	0.000136813	0.00535807
ENSG00000116774	OLFML3	7.28492	1.2495	0.00124198	0.0157179
ENSG00000161270	NPHS1	7.41785	0.780956	0.00325529	0.0270279
ENSG00000232873	AC046143.6	7.58888	-1.64057	5.62142e-05	0.00365874
ENSG00000230647	AC022816.2	7.64201	0.600772	0.000345608	0.00819563
ENSG00000231461	HLA-DPA2	7.73354	-1.61185	8.84636e-05	0.00467873
ENSG00000102794	IRG1	7.79404	0.6424	0.000153118	0.005641
ENSG00000224478	RP11-13P5.1	7.81139	-1.24882	4.90861e-05	0.00349188
ENSG00000142512	SIGLEC10	7.81642	0.328997	9.77679e-05	0.00475549
ENSG00000235185	RP5-1056L3.1	7.98718	1.01186	2.0701e-05	0.00245093
ENSG00000115414	FN1	8.18186	7.84995	4.80104e-07	0.000982876
ENSG00000253214	RP11-1149M10.2	8.24928	-0.380054	0.000120585	0.00507936
ENSG00000222040	ADRA2B	8.35976	-1.03569	0.000229309	0.00694307
ENSG00000118785	SPP1	8.47263	6.24851	1.40039e-06	0.0013963
ENSG00000232829	GSTO3P	8.6457	0.147274	2.8906e-06	0.00168833
ENSG00000231256	C17orf105	8.65107	-0.307889	4.26413e-06	0.00175126
ENSG00000108700	CCL8	8.91361	0.50696	2.77518e-05	0.00276869
ENSG00000259225	RP11-1008C21.1	9.45571	0.192954	0.000372688	0.00847598

## Sheet: DEG En TAM vs EN RM
Table S2 related to Figure 2
Ensembl ID	gene name	log Fold Change	Average Expression	p value	adjusted p value
ENSG00000148482	SLC39A12	-7.48189	0.177597	3.20233e-05	0.00266497
ENSG00000161270	NPHS1	-7.15368	0.851655	5.1441e-06	0.00103032
ENSG00000243022	RP11-221E20.4	-6.39605	-1.07234	5.18367e-06	0.00103032
ENSG00000269546	CTD-2396E7.8	-6.30418	0.0162315	2.34211e-05	0.00234877
ENSG00000171680	PLEKHG5	-5.89363	-0.398465	3.04197e-05	0.00261571
ENSG00000249426	CTC-448D22.1	-5.88817	-2.5076	5.50616e-07	0.000328703
ENSG00000105650	PDE4C	-5.69686	2.40908	1.42618e-05	0.00186613
ENSG00000229017	RP11-439L18.3	-5.62037	-0.863731	8.85649e-05	0.00462659
ENSG00000204442	FAM155A	-5.61447	-0.565852	0.00035852	0.00999129
ENSG00000255650	FAM222A-AS1	-5.50754	-2.22315	9.09601e-06	0.00146933
ENSG00000252236	SNORA26	-5.48378	-1.69516	1.8859e-05	0.00208955
ENSG00000070985	TRPM5	-5.42284	-1.00173	6.47457e-07	0.00032946
ENSG00000268742	CTD-2396E7.7	-5.40934	-1.06216	2.22774e-05	0.00228552
ENSG00000264672	RP11-112H10.4	-5.39806	-0.778574	0.00140553	0.0216165
ENSG00000138892	TTLL8	-5.38375	-0.692189	0.00019949	0.00746811
ENSG00000236770	AC079325.5	-5.3779	-2.0092	0.000210397	0.00754548
ENSG00000214548	MEG3	-5.21057	-2.42393	6.23657e-05	0.00367743
ENSG00000168542	COL3A1	-5.1881	1.28399	1.62907e-05	0.00200573
ENSG00000243629	LINC00880	-5.13886	1.76927	9.4799e-05	0.004719
ENSG00000140937	CDH11	-5.06521	-0.677732	0.000128907	0.00575017
ENSG00000222040	ADRA2B	-5.02775	0.00146039	8.92307e-05	0.00463873
ENSG00000169744	LDB2	-4.98759	-0.0433698	0.00561574	0.0477108
ENSG00000177369	RP1-62O9.3	-4.91654	-2.02374	0.000250841	0.00812933
ENSG00000231305	RP11-723O4.2	-4.9	1.02643	1.97525e-05	0.00213685
ENSG00000011465	DCN	-4.85452	-1.39115	6.35783e-05	0.00370128
ENSG00000260144	RP11-361M10.3	-4.85037	-0.496017	0.000154813	0.00646235
ENSG00000247809	NR2F2-AS1	-4.83663	-1.35822	3.79321e-05	0.00286844
ENSG00000116132	PRRX1	-4.77356	-1.25071	6.05304e-05	0.0035846
ENSG00000118160	SLC8A2	-4.74361	0.500499	0.00224245	0.0279067
ENSG00000105290	APLP1	-4.73519	3.1487	3.6424e-08	6.25536e-05
ENSG00000259374	RP11-736N17.4	-4.73456	-0.743199	0.000243455	0.0081128
ENSG00000253309	SERPINE3	-4.73417	1.94596	0.000579448	0.0127789
ENSG00000225647	AC005487.2	-4.72447	-2.32622	0.000218161	0.00764285
ENSG00000105227	PRX	-4.65375	1.57313	0.000130836	0.00576141
ENSG00000143850	PLEKHA6	-4.64237	4.16983	4.97082e-05	0.00323602
ENSG00000114279	FGF12	-4.62307	1.66972	3.80554e-05	0.00286844
ENSG00000174226	SNX31	-4.61889	1.36208	0.000307932	0.00916063
ENSG00000198963	RORB	-4.57561	-0.368936	0.000542564	0.0122371
ENSG00000259635	AC100830.3	-4.50886	-0.72068	8.75303e-06	0.00143164
ENSG00000241684	ADAMTS9-AS2	-4.47664	-1.39973	0.000518065	0.0119625
ENSG00000144218	AFF3	-4.47324	5.76094	4.55959e-09	2.08814e-05
ENSG00000188263	IL17REL	-4.45114	-0.577834	0.0012184	0.0197634
ENSG00000227154	MKRNP2	-4.42411	-1.50997	0.000179246	0.00710368
ENSG00000172296	SPTLC3	-4.40582	2.72478	3.4136e-05	0.00274266
ENSG00000131746	TNS4	-4.40522	-1.79974	6.08946e-06	0.00114337
ENSG00000223813	AC007255.8	-4.40271	-0.114892	1.72525e-05	0.00200874
ENSG00000188897	CTD-3088G3.8	-4.36131	4.07949	1.10943e-05	0.00162154
ENSG00000152402	GUCY1A2	-4.31612	-0.399718	0.000165625	0.00671246
ENSG00000199349	Y_RNA	-4.26801	-1.37924	3.86245e-05	0.00286844
ENSG00000139329	LUM	-4.2422	-0.869453	8.5633e-06	0.00141748
ENSG00000117425	PTCH2	-4.21846	2.56204	2.55108e-05	0.00251101
ENSG00000143107	FNDC7	-4.18681	-0.818027	0.00344433	0.0352883
ENSG00000259070	LINC00639	-4.17549	0.0141007	0.000648491	0.0136651
ENSG00000273025	CELF6	-4.17531	-1.22668	0.000663744	0.0138379
ENSG00000255693	RP11-766N7.3	-4.16373	-1.15238	0.000272333	0.00846505
ENSG00000261341	CTD-2568A17.1	-4.15654	-1.50265	0.00223727	0.0278928
ENSG00000240023	RP11-561B11.1	-4.15359	-2.79946	0.00281461	0.0313879
ENSG00000134201	GSTM5	-4.10794	-1.44683	0.00271049	0.0308748
ENSG00000246985	SOCS2-AS1	-4.09574	-0.637986	0.000211719	0.00754548
ENSG00000173662	TAS1R1	-4.09227	-0.754268	0.000823422	0.0153742
ENSG00000263212	LA16c-306E5.3	-4.07441	-1.88375	0.00066188	0.01382
ENSG00000260177	RP4-536B24.3	-4.06478	0.288655	1.50778e-05	0.00193602
ENSG00000184956	MUC6	-4.058	1.02716	7.97768e-07	0.000377949
ENSG00000213186	TRIM59	-4.00152	0.0539966	0.000141606	0.00607944
ENSG00000121454	LHX4	-3.99112	-1.01954	0.00155887	0.0228573
ENSG00000155714	PDZD9	-3.99041	-0.65448	0.000755252	0.0146919
ENSG00000152661	GJA1	-3.98449	-0.724449	5.73029e-05	0.0034692
ENSG00000189058	APOD	-3.95005	-2.1352	0.00509798	0.0448287
ENSG00000163746	PLSCR2	-3.95001	2.19102	1.36731e-06	0.000477342
ENSG00000255382	RP11-718B12.2	-3.94806	-0.664975	0.000558919	0.0125065
ENSG00000080293	SCTR	-3.90882	0.958743	7.68299e-05	0.00426602
ENSG00000165072	MAMDC2	-3.89184	-0.219792	0.00227468	0.0281041
ENSG00000162779	AXDND1	-3.88122	1.00371	0.000113459	0.00532017
ENSG00000227579	RP1-35C21.2	-3.84789	0.261365	6.73059e-06	0.00120591
ENSG00000154856	APCDD1	-3.83606	-0.0257003	8.32914e-05	0.00445269
ENSG00000163638	ADAMTS9	-3.83496	-0.0370515	0.00250264	0.0296643
ENSG00000142319	SLC6A3	-3.80506	0.225235	0.00140197	0.0216025
ENSG00000105767	CADM4	-3.79358	0.589093	1.66288e-05	0.00200573
ENSG00000079102	RUNX1T1	-3.78118	-1.10315	0.00214869	0.0274358
ENSG00000163072	NOSTRIN	-3.74997	-0.745367	0.000886234	0.0163217
ENSG00000124939	SCGB2A1	-3.74927	-1.73771	0.00236888	0.0287119
ENSG00000145888	GLRA1	-3.74014	2.39716	3.4406e-06	0.000807598
ENSG00000177535	OR2B11	-3.73968	1.05259	0.000272855	0.00846505
ENSG00000243968	RN7SL402P	-3.73508	0.432316	1.24654e-06	0.000476091
ENSG00000162438	CTRC	-3.71361	-0.0464548	0.000259803	0.00828175
ENSG00000182109	RP11-69E11.4	-3.70968	1.31034	9.82115e-06	0.0015161
ENSG00000250722	SEPP1	-3.67368	5.46627	0.00135125	0.0211927
ENSG00000102038	SMARCA1	-3.6677	0.565712	3.25872e-05	0.00266497
ENSG00000251409	AC008592.4	-3.66495	0.683036	0.00196276	0.0259164
ENSG00000183580	FBXL7	-3.66127	0.657542	0.000403932	0.0106519
ENSG00000164692	COL1A2	-3.65412	0.456139	0.00118292	0.0193639
ENSG00000111962	UST	-3.64977	6.71205	5.5066e-08	7.56551e-05
ENSG00000156206	C15orf26	-3.63932	4.29411	1.17771e-07	0.000124466
ENSG00000130518	KIAA1683	-3.63064	5.51744	3.27838e-06	0.000801776
ENSG00000203801	LINC00222	-3.60823	-1.09205	0.000473341	0.0114092
ENSG00000260583	LINC00515	-3.59893	2.05617	4.36565e-05	0.00302928
ENSG00000121440	PDZRN3	-3.59742	-0.708657	0.00152437	0.022544
ENSG00000149646	CNBD2	-3.5635	-0.180374	0.000707208	0.0143309
ENSG00000115523	GNLY	-3.56318	-1.21912	9.75222e-05	0.00480236
ENSG00000250519	RP11-680H20.2	-3.56283	0.0574251	9.09531e-05	0.0046627
ENSG00000138449	SLC40A1	-3.55208	6.08212	2.76333e-06	0.000727366
ENSG00000267275	CTD-2562J15.6	-3.55005	0.856118	2.5605e-05	0.00251101
ENSG00000245864	CTC-467M3.1	-3.5101	0.256911	0.000638071	0.0135076
ENSG00000171873	ADRA1D	-3.50646	-2.23897	0.00596008	0.0492989
ENSG00000017427	IGF1	-3.4952	4.453	0.000262206	0.00830059
ENSG00000160396	HIPK4	-3.49384	0.852156	0.000107469	0.00510903
ENSG00000215067	AC027763.2	-3.47241	-1.19478	0.000488424	0.0115509
ENSG00000186334	SLC36A3	-3.46284	0.67916	0.000211578	0.00754548
ENSG00000151838	CCDC175	-3.45952	-1.00708	0.00189189	0.0254215
ENSG00000167992	VWCE	-3.45875	0.475184	0.0008236	0.0153742
ENSG00000181234	TMEM132C	-3.45328	-0.925638	3.90466e-05	0.0028842
ENSG00000067715	SYT1	-3.44443	0.834543	0.000232712	0.00795332
ENSG00000228079	AC012368.1	-3.43877	-0.368824	0.000247217	0.0081128
ENSG00000227617	CERS6-AS1	-3.42235	-0.790555	0.000817101	0.0153162
ENSG00000259783	RP11-1006G14.2	-3.42177	1.73502	0.000362935	0.0100329
ENSG00000228037	RP3-395M20.9	-3.40944	-0.180933	0.000238815	0.00802221
ENSG00000107562	CXCL12	-3.40809	2.93373	0.000286245	0.00871765
ENSG00000153495	TEX29	-3.39679	-0.271596	0.00113064	0.0189322
ENSG00000230176	RP4-779E11.3	-3.38183	-0.394337	0.000892642	0.0163673
ENSG00000166086	JAM3	-3.37828	-0.0714926	0.00011971	0.00550067
ENSG00000132329	RAMP1	-3.37688	-0.0194108	7.70051e-05	0.00426602
ENSG00000147799	ARHGAP39	-3.3458	0.836412	0.00204693	0.0266063
ENSG00000198513	ATL1	-3.34498	1.67061	1.55946e-05	0.00196563
ENSG00000198010	DLGAP2	-3.34359	-0.194637	0.000412121	0.0106887
ENSG00000273118	AC079610.1	-3.30451	-0.462027	0.0026155	0.0303586
ENSG00000255299	RP11-655C2.3	-3.30261	0.464625	0.00303206	0.0328012
ENSG00000268164	CTD-2337J16.1	-3.29791	0.787304	0.000186575	0.00726163
ENSG00000183549	ACSM5	-3.29255	-0.919735	0.00158331	0.0230436
ENSG00000087237	CETP	-3.28029	1.57968	9.40502e-05	0.00470708
ENSG00000130226	DPP6	-3.27314	0.612512	0.000350127	0.00987761
ENSG00000235185	RP5-1056L3.1	-3.26414	2.61816	2.09901e-05	0.002253
ENSG00000122176	FMOD	-3.26215	0.000358625	0.00332683	0.034653
ENSG00000250616	RP11-455F5.3	-3.25205	-0.288556	0.00424736	0.0402905
ENSG00000233005	AC067959.1	-3.24691	-1.00194	0.00147207	0.0220919
ENSG00000261618	RP11-79H23.3	-3.23267	0.155013	7.95782e-06	0.00133332
ENSG00000167874	TMEM88	-3.23172	3.81799	7.11859e-07	0.000349294
ENSG00000164591	MYOZ3	-3.22737	-0.235516	0.000413292	0.0106887
ENSG00000232077	LINC01031	-3.22106	-0.723881	0.000248031	0.0081128
ENSG00000261472	RP11-467I17.1	-3.21796	-2.50165	0.00599551	0.0495026
ENSG00000158813	EDA	-3.21746	4.1178	1.87569e-05	0.00208955
ENSG00000185955	C7orf61	-3.20137	0.965817	0.00302623	0.0327639
ENSG00000042062	FAM65C	-3.19093	3.96977	1.26966e-05	0.00178385
ENSG00000215009	ACSM4	-3.18851	0.567463	0.00010019	0.00488124
ENSG00000165379	LRFN5	-3.18604	-1.31782	0.000334219	0.00962649
ENSG00000140022	STON2	-3.17589	4.78749	4.26519e-09	2.08814e-05
ENSG00000163806	SPDYA	-3.17453	4.16451	2.72979e-05	0.00256881
ENSG00000105707	HPN	-3.16723	-1.41102	0.000806002	0.015253
ENSG00000231858	AC067945.4	-3.1663	0.311555	0.00206681	0.0267885
ENSG00000204971	RP11-807H22.7	-3.16154	0.324978	0.00437693	0.0409358
ENSG00000113594	LIFR	-3.16051	0.00439012	0.00593794	0.0492122
ENSG00000223592	FNDC3CP	-3.15997	-0.994738	0.000517934	0.0119625
ENSG00000125462	C1orf61	-3.15907	1.08993	0.00138071	0.0213862
ENSG00000251003	RP11-152P17.2	-3.15892	0.0682887	0.000526796	0.0120427
ENSG00000105737	GRIK5	-3.1587	-0.177953	0.00113746	0.0189322
ENSG00000181847	TIGIT	-3.15636	-0.280829	0.000256583	0.00821725
ENSG00000148204	CRB2	-3.15163	-0.525501	0.00164079	0.0235312
ENSG00000127329	PTPRB	-3.14791	-0.518655	0.00450569	0.0415016
ENSG00000069702	TGFBR3	-3.14258	-0.446867	0.000478151	0.0114448
ENSG00000225850	RP11-452K12.4	-3.14179	-0.509899	0.00281379	0.0313879
ENSG00000129277	CCL4	-3.13385	6.74524	0.00582348	0.0488156
ENSG00000155875	FAM154A	-3.13036	1.26843	0.00213607	0.0273508
ENSG00000242258	LINC00996	-3.12811	1.10034	0.000157814	0.00653162
ENSG00000166833	NAV2	-3.12642	5.6702	1.39384e-05	0.00184868
ENSG00000163106	HPGDS	-3.1132	3.34484	0.000914665	0.0166005
ENSG00000270210	RP11-373D23.3	-3.10837	0.645391	0.00175821	0.0243968
ENSG00000239959	ENPP7P2	-3.10818	-0.943652	0.00163112	0.0234169
ENSG00000223725	AC007879.5	-3.1026	4.8885	2.19952e-08	5.86616e-05
ENSG00000160191	PDE9A	-3.10244	1.4264	0.000254633	0.00818539
ENSG00000241058	NSUN6	-3.09979	4.7069	1.83724e-06	0.000579556
ENSG00000235277	AF127577.8	-3.09753	0.274157	5.54676e-05	0.00341738
ENSG00000230753	RP4-553F4.6	-3.09331	1.44227	1.50189e-06	0.000502865
ENSG00000164946	FREM1	-3.09048	-0.889238	0.00445568	0.0412282
ENSG00000134460	IL2RA	-3.08527	4.93357	0.00180573	0.0247989
ENSG00000077063	CTTNBP2	-3.07973	1.88678	0.000101394	0.00492246
ENSG00000165457	FOLR2	-3.07925	5.11278	6.27426e-05	0.00368385
ENSG00000259899	CTD-3037G24.3	-3.07676	0.0253505	0.000446056	0.0110559
ENSG00000187498	COL4A1	-3.07465	0.767616	0.00374156	0.0371157
ENSG00000161010	C5orf45	-3.06131	3.8753	1.80921e-05	0.0020714
ENSG00000120833	SOCS2	-3.05823	-0.108525	0.000193832	0.0073974
ENSG00000185250	PPIL6	-3.0538	0.61088	0.000561068	0.0125159
ENSG00000050030	KIAA2022	-3.05128	1.22755	2.89133e-05	0.00261007
ENSG00000224342	AC007879.1	-3.04562	0.752773	0.000171814	0.0068893
ENSG00000264057	RP11-583F2.1	-3.04124	-1.73328	0.00184535	0.0251271
ENSG00000122786	CALD1	-3.0381	0.877501	0.000325486	0.00939464
ENSG00000167984	NLRC3	-3.03514	-1.02042	0.00172575	0.0241761
ENSG00000269179	CTC-326K19.6	-3.02469	0.928168	9.01478e-05	0.00463873
ENSG00000205403	CFI	-3.01737	-0.669232	0.00148356	0.022131
ENSG00000188643	S100A16	-3.01695	-1.37977	0.00282717	0.031438
ENSG00000180155	LYNX1	-3.01491	-0.721507	5.96849e-05	0.00354983
ENSG00000197992	CLEC9A	-3.00821	1.45445	0.00106812	0.018406
ENSG00000248371	CTC-347C20.2	-3.007	-1.27542	0.000521109	0.011987
ENSG00000178342	KCNG2	-3.00395	3.13629	2.09581e-08	5.86616e-05
ENSG00000151322	NPAS3	-3.00307	2.89242	0.000438313	0.0109094
ENSG00000163637	PRICKLE2	-2.99745	-0.289724	0.00206019	0.026728
ENSG00000134245	WNT2B	-2.98847	3.40519	3.18857e-08	6.25536e-05
ENSG00000159450	TCHH	-2.96564	0.812341	6.74194e-05	0.00385948
ENSG00000267607	CTD-2369P2.8	-2.96248	-0.071202	1.88207e-05	0.00208955
ENSG00000183011	LSMD1	-2.96223	4.78665	5.24755e-08	7.56551e-05
ENSG00000108821	COL1A1	-2.94062	1.49514	6.33741e-05	0.00370128
ENSG00000070814	TCOF1	-2.93877	6.60607	9.69745e-06	0.00151401
ENSG00000198794	SCAMP5	-2.93191	0.65892	3.04859e-05	0.00261571
ENSG00000205129	C4orf47	-2.92971	1.44151	0.000125651	0.00566006
ENSG00000175920	DOK7	-2.92771	-0.772086	0.000315258	0.00918838
ENSG00000178795	GDPD4	-2.92149	0.345638	0.00107836	0.0184732
ENSG00000250974	RP11-122F24.1	-2.92101	1.15627	0.00429475	0.0404865
ENSG00000156222	SLC28A1	-2.92002	0.135482	2.81072e-05	0.00260451
ENSG00000232284	GNG12-AS1	-2.9124	0.260853	0.0023291	0.0283683
ENSG00000197140	ADAM32	-2.90931	3.56532	5.24948e-06	0.00103032
ENSG00000188818	ZDHHC11	-2.90602	-0.600926	0.000600765	0.0130394
ENSG00000113249	HAVCR1	-2.90299	2.53659	6.5885e-05	0.00380333
ENSG00000170153	RNF150	-2.89937	3.66338	0.00212252	0.0272444
ENSG00000196218	RYR1	-2.88463	2.8349	0.00026373	0.00831307
ENSG00000151617	EDNRA	-2.86473	-1.23559	0.00288969	0.0318376
ENSG00000074621	SLC24A1	-2.86297	4.50481	1.92288e-05	0.00211233
ENSG00000230825	AC005532.5	-2.8618	-0.597273	0.00101042	0.0177189
ENSG00000134532	SOX5	-2.86008	1.29908	0.000213639	0.00754548
ENSG00000151474	FRMD4A	-2.85463	7.37938	0.00013978	0.00605814
ENSG00000100276	RASL10A	-2.85253	-0.96407	0.00125465	0.0201139
ENSG00000127831	VIL1	-2.85099	0.909751	0.000354395	0.00991655
ENSG00000227227	AC017101.10	-2.85076	-0.54864	0.00139399	0.0215677
ENSG00000189129	PLAC9	-2.85063	0.614597	0.00250568	0.0296643
ENSG00000162733	DDR2	-2.84959	2.46304	1.91157e-06	0.000579556
ENSG00000130787	HIP1R	-2.8445	0.785634	6.65202e-05	0.00382393
ENSG00000234883	MIR155HG	-2.84008	6.72501	0.00346738	0.0353663
ENSG00000177112	MRVI1-AS1	-2.83917	1.27438	0.000339027	0.00967417
ENSG00000114126	TFDP2	-2.83834	5.33742	9.19733e-06	0.00146933
ENSG00000179564	LSMEM2	-2.82563	-0.770983	0.0017036	0.0240353
ENSG00000187955	COL14A1	-2.82521	0.591185	0.000317002	0.00918838
ENSG00000146540	C7orf50	-2.82419	4.88052	5.03415e-05	0.00323602
ENSG00000177675	CD163L1	-2.82245	5.09786	2.47939e-06	0.000695192
ENSG00000258754	CTD-3049M7.1	-2.82144	0.879617	0.000244639	0.0081128
ENSG00000256150	RP11-885B4.1	-2.81992	0.225778	0.00165152	0.0236123
ENSG00000227082	AL592494.5	-2.81897	3.16274	7.76315e-06	0.00131676
ENSG00000224460	RP11-439L18.2	-2.81894	1.05271	4.43788e-05	0.00304284
ENSG00000175356	SCUBE2	-2.81697	1.81031	0.00277375	0.031211
ENSG00000101773	RBBP8	-2.81458	6.28203	1.6013e-10	2.20003e-06
ENSG00000117519	CNN3	-2.8076	0.192396	0.00339485	0.0350954
ENSG00000237522	NONOP2	-2.80344	3.07612	2.17156e-05	0.00227749
ENSG00000234511	C5orf58	-2.80071	3.40704	1.94043e-06	0.000579556
ENSG00000226329	AC005682.6	-2.79231	0.388125	0.00274616	0.0310057
ENSG00000254979	RP11-872D17.8	-2.7904	1.78858	1.35114e-06	0.000477342
ENSG00000205838	TTC23L	-2.79014	-1.23908	0.000817149	0.0153162
ENSG00000185345	PARK2	-2.77459	5.05419	3.82874e-06	0.000848437
ENSG00000118162	KPTN	-2.77085	1.13372	0.000219229	0.00764285
ENSG00000237074	RP11-6J21.2	-2.76994	0.608135	0.000141943	0.00607944
ENSG00000066032	CTNNA2	-2.76915	-0.016641	0.000354371	0.00991655
ENSG00000066382	MPPED2	-2.76887	0.791928	0.0021732	0.0274771
ENSG00000144671	SLC22A14	-2.76869	-0.925296	0.000848131	0.0157041
ENSG00000147174	ACRC	-2.76474	2.17688	0.000882438	0.0162736
ENSG00000232725	U52111.14	-2.76285	-0.139932	0.000734914	0.014528
ENSG00000266978	CTD-2369P2.5	-2.75826	-0.68928	0.0002349	0.00799351
ENSG00000232713	AC010733.5	-2.74208	1.72553	1.4551e-05	0.001886
ENSG00000149289	ZC3H12C	-2.74064	6.32871	1.38742e-07	0.000136155
ENSG00000151725	CENPU	-2.73591	3.92519	0.000106965	0.00510662
ENSG00000255234	RP11-727A23.10	-2.72899	0.891295	0.000455349	0.0111715
ENSG00000163885	CCDC37	-2.72282	0.308342	0.00418872	0.0398538
ENSG00000129673	AANAT	-2.71919	1.83523	5.35976e-05	0.00337788
ENSG00000185666	SYN3	-2.7161	-0.452453	0.00124677	0.0200344
ENSG00000260841	CTC-205M6.5	-2.71347	2.35762	4.20956e-05	0.00298752
ENSG00000172757	CFL1	-2.71105	2.7257	0.000266784	0.0083493
ENSG00000177752	YIPF7	-2.7094	-1.17032	0.00227968	0.0281326
ENSG00000243970	PPIEL	-2.70559	4.63373	1.0958e-06	0.000456218
ENSG00000236255	AC009404.2	-2.69562	1.62144	1.64646e-05	0.00200573
ENSG00000173068	BNC2	-2.6924	6.56104	0.00229578	0.0281855
ENSG00000249240	AC069368.3	-2.68989	5.78349	2.33506e-07	0.000213876
ENSG00000151276	MAGI1	-2.68751	2.56208	0.00344694	0.0352887
ENSG00000254162	RP11-48B3.3	-2.68458	-0.198564	0.00307852	0.0329279
ENSG00000261888	AC144831.1	-2.67733	1.4816	0.000592806	0.0129074
ENSG00000156427	FGF18	-2.66786	1.08738	0.000821704	0.0153742
ENSG00000170485	NPAS2	-2.66506	0.821173	0.0056672	0.0479148
ENSG00000227740	RP11-318C24.2	-2.66503	0.211416	0.000374193	0.0101202
ENSG00000246982	RP1-179N16.6	-2.6643	0.126512	0.000183369	0.00719803
ENSG00000151704	KCNJ1	-2.65514	0.351885	0.000472679	0.0114092
ENSG00000168852	TPTE2P5	-2.65202	4.88409	6.33674e-07	0.00032946
ENSG00000251429	RP11-597D13.7	-2.65112	-0.655424	0.00587033	0.0490104
ENSG00000166866	MYO1A	-2.65083	-0.479485	0.000543319	0.0122371
ENSG00000203865	ATP1A1OS	-2.64884	1.18297	0.000311567	0.00916622
ENSG00000181104	F2R	-2.64211	-0.305606	0.00052941	0.0120588
ENSG00000111863	ADTRP	-2.62888	2.29375	0.000433434	0.0108469
ENSG00000164330	EBF1	-2.62823	1.12396	0.00388767	0.0380098
ENSG00000188886	ASTL	-2.62386	4.4418	0.00340543	0.0351783
ENSG00000262136	CTD-2033A16.3	-2.62218	-0.337093	0.00394775	0.0382767
ENSG00000116299	KIAA1324	-2.61935	0.323763	0.00490702	0.0438961
ENSG00000183914	DNAH2	-2.6192	1.41617	0.000509434	0.0118428
ENSG00000254281	KB-1507C5.4	-2.61778	5.43103	0.000524525	0.0120108
ENSG00000260417	CTD-2542L18.1	-2.60565	-0.960902	0.00355487	0.0360445
ENSG00000272980	RP11-517H2.6	-2.5983	-0.14344	0.00010474	0.00504921
ENSG00000264017	RN7SL336P	-2.59726	-1.19017	0.00083388	0.0155339
ENSG00000012171	SEMA3B	-2.58901	-0.283105	0.00555896	0.0475493
ENSG00000171444	MCC	-2.5879	4.51768	4.00016e-05	0.00293366
ENSG00000161381	PLXDC1	-2.58767	-1.16817	0.00192561	0.0257605
ENSG00000178764	ZHX2	-2.58579	7.58342	3.32639e-06	0.000801776
ENSG00000185924	RTN4RL1	-2.5845	-0.609973	0.0057207	0.0482484
ENSG00000255946	RP11-173P15.7	-2.58006	1.14165	0.000115581	0.00538859
ENSG00000198088	NUP62CL	-2.57851	-0.438512	0.00536817	0.0465059
ENSG00000152413	HOMER1	-2.57832	5.78141	0.00103347	0.0179732
ENSG00000163870	TPRA1	-2.57157	4.38357	1.24749e-06	0.000476091
ENSG00000249476	CTD-2587M2.1	-2.56516	2.11274	0.000138179	0.00600774
ENSG00000257065	RP3-468K18.5	-2.56242	-1.00547	0.00234005	0.0284764
ENSG00000189167	ZAR1L	-2.56135	-1.10748	0.00357616	0.0361888
ENSG00000249069	LINC01033	-2.55974	-0.120697	0.00189657	0.0254215
ENSG00000010818	HIVEP2	-2.54879	8.37804	2.101e-06	0.000614163
ENSG00000136110	LECT1	-2.54815	-0.5453	0.00132407	0.0209578
ENSG00000066923	STAG3	-2.54498	-0.535329	0.000345727	0.0097856
ENSG00000099203	TMED1	-2.53594	0.718527	0.000564965	0.0125397
ENSG00000163734	CXCL3	-2.53547	2.76338	0.00245003	0.029347
ENSG00000102174	PHEX	-2.53412	-0.564939	0.00564608	0.0478146
ENSG00000154342	WNT3A	-2.53337	-1.13326	0.00426635	0.0403682
ENSG00000113600	C9	-2.52956	2.55814	0.00153282	0.0226446
ENSG00000235731	AC124997.1	-2.52666	-0.524955	0.00299391	0.032595
ENSG00000255319	ENPP7P8	-2.52494	-0.76095	0.00600742	0.0495414
ENSG00000188211	NCR3LG1	-2.52434	4.40525	1.53725e-06	0.000502865
ENSG00000253320	KB-1507C5.2	-2.5232	1.46135	7.28288e-05	0.00411767
ENSG00000225931	RP3-395M20.7	-2.5222	-0.320103	0.00118202	0.0193639
ENSG00000137266	SLC22A23	-2.52073	4.1566	0.00454975	0.0417005
ENSG00000250362	AC008592.5	-2.50719	2.64022	0.00249766	0.0296643
ENSG00000188981	MSANTD1	-2.50664	-0.764701	0.000722929	0.0144861
ENSG00000151150	ANK3	-2.50515	2.71226	0.00269693	0.0308519
ENSG00000187583	PLEKHN1	-2.5047	-0.188085	0.000407517	0.0106887
ENSG00000232374	GPR79	-2.50133	-1.19737	0.00317638	0.0336991
ENSG00000140519	RHCG	-2.49559	0.634939	0.00418707	0.0398538
ENSG00000158859	ADAMTS4	-2.49286	-1.01677	0.00175975	0.0243968
ENSG00000255355	AP000640.2	-2.48669	1.7936	3.81648e-05	0.00286844
ENSG00000117707	PROX1	-2.48247	1.65917	0.00257136	0.030169
ENSG00000234500	GS1-124K5.10	-2.4824	0.792855	0.000720516	0.0144745
ENSG00000183324	C15orf60	-2.48225	2.48697	0.00430379	0.0405276
ENSG00000254180	AB015752.3	-2.48059	-0.170709	0.000581323	0.0127789
ENSG00000109452	INPP4B	-2.48049	3.75624	3.627e-07	0.000276841
ENSG00000100154	TTC28	-2.47172	4.4188	2.56183e-08	5.86616e-05
ENSG00000223704	RP1-90L6.2	-2.4598	-0.874029	0.00172976	0.0241761
ENSG00000258441	LINC00641	-2.45427	5.67777	2.62027e-05	0.00251101
ENSG00000135298	BAI3	-2.45183	1.90648	0.00513383	0.0450221
ENSG00000105376	ICAM5	-2.45163	0.696454	0.000198202	0.00746811
ENSG00000167074	TEF	-2.45032	1.0861	0.00170569	0.0240353
ENSG00000134871	COL4A2	-2.4475	3.43357	2.96361e-05	0.00261007
ENSG00000171408	PDE7B	-2.44653	3.17236	4.36561e-05	0.00302928
ENSG00000197702	PARVA	-2.44392	0.0053326	0.00573584	0.0483465
ENSG00000167394	ZNF668	-2.4431	2.17793	9.31647e-05	0.00470003
ENSG00000258082	RP11-443B7.3	-2.43854	0.489538	0.00218193	0.0274771
ENSG00000267123	CTD-2357A8.3	-2.43481	1.14407	0.00401775	0.0387927
ENSG00000255274	TMPRSS4-AS1	-2.43456	-0.885717	0.00299514	0.032595
ENSG00000186868	MAPT	-2.42785	0.238702	0.000398554	0.0105913
ENSG00000224613	RP11-153F1.1	-2.42502	0.0118225	0.00157963	0.0230388
ENSG00000164684	ZNF704	-2.42494	3.27827	0.000235863	0.00799351
ENSG00000006075	CCL3	-2.42237	3.15456	0.000497548	0.0116453
ENSG00000156886	ITGAD	-2.41943	0.94498	0.00131156	0.0208077
ENSG00000120586	MRC1	-2.41607	3.31499	0.000541335	0.0122371
ENSG00000168824	NSG1	-2.4141	-0.587447	0.00186442	0.0252866
ENSG00000261231	RP11-523L20.2	-2.4097	-0.7926	0.0032415	0.0340221
ENSG00000135835	KIAA1614	-2.40702	0.560343	0.0015567	0.0228498
ENSG00000178038	ALS2CL	-2.40522	0.399636	0.00304202	0.0328572
ENSG00000196569	LAMA2	-2.39731	4.4209	8.85619e-07	0.000405584
ENSG00000249767	ENPP7P10	-2.39427	1.59896	0.000469099	0.0113869
ENSG00000124006	OBSL1	-2.39395	-0.615804	0.0056086	0.0476835
ENSG00000131379	C3orf20	-2.38906	1.45634	0.000763443	0.0147464
ENSG00000258959	RP11-1017G21.4	-2.38766	3.83444	0.000311427	0.00916622
ENSG00000154309	DISP1	-2.38583	4.62897	7.28111e-06	0.00125954
ENSG00000187144	SPATA21	-2.38336	0.142364	0.00313325	0.0333963
ENSG00000116729	WLS	-2.37498	3.09655	0.000107046	0.00510662
ENSG00000233834	AC005083.1	-2.372	1.17826	0.000472366	0.0114092
ENSG00000135205	CCDC146	-2.37188	4.24442	1.38974e-06	0.000477342
ENSG00000163006	CCDC138	-2.36941	5.42178	8.41951e-05	0.00448355
ENSG00000232613	AC007386.4	-2.36919	1.17224	0.000752863	0.0146919
ENSG00000183682	BMP8A	-2.36672	0.175857	0.000482973	0.0115001
ENSG00000256947	RP11-64D24.2	-2.36339	0.0599561	0.00126559	0.0202431
ENSG00000174912	METTL15P1	-2.36269	0.798833	4.63438e-05	0.00310594
ENSG00000173451	THAP2	-2.35964	0.0840124	0.000961739	0.0171825
ENSG00000230943	RP11-367G18.1	-2.35964	1.4632	0.000202518	0.00751997
ENSG00000176105	YES1	-2.35864	2.71905	9.33917e-05	0.00470003
ENSG00000129646	QRICH2	-2.35667	2.79629	5.93398e-07	0.000328703
ENSG00000204904	CXorf31	-2.35202	0.960139	0.000710986	0.0143651
ENSG00000208018	MIR645	-2.34533	0.0408242	0.0018295	0.0249856
ENSG00000243004	AC005062.2	-2.34192	1.43063	0.000956699	0.0171594
ENSG00000168734	PKIG	-2.33621	1.96885	0.000504862	0.0117964
ENSG00000059915	PSD	-2.33531	3.134	0.000179444	0.00710368
ENSG00000230583	GTF2IRD1P1	-2.33407	1.9263	0.000342652	0.00974679
ENSG00000124134	KCNS1	-2.32994	-0.586993	0.00292055	0.0320874
ENSG00000203325	RP11-277A4.4	-2.32915	2.0194	1.18165e-05	0.00170892
ENSG00000214198	RP11-642P15.1	-2.32598	0.839059	0.00107152	0.018425
ENSG00000151240	DIP2C	-2.32167	3.04664	0.00103286	0.0179732
ENSG00000105711	SCN1B	-2.3173	0.685552	0.000213236	0.00754548
ENSG00000150676	CCDC83	-2.31591	-0.600993	0.00481402	0.0432578
ENSG00000235016	RP11-493K19.3	-2.3157	0.465438	0.00195864	0.0259164
ENSG00000109339	MAPK10	-2.30914	1.6504	4.98491e-05	0.00323602
ENSG00000185304	RGPD2	-2.30769	0.774149	0.00217978	0.0274771
ENSG00000244242	IFITM10	-2.30418	5.96423	1.69346e-05	0.00200573
ENSG00000162927	PUS10	-2.30279	5.79259	5.88005e-07	0.000328703
ENSG00000008311	AASS	-2.30019	0.581408	0.0010065	0.0177189
ENSG00000153157	SYCP2L	-2.29924	-0.656365	0.00474586	0.0428969
ENSG00000229195	AC009495.4	-2.29837	0.498784	0.00372985	0.0370263
ENSG00000224638	AC106900.6	-2.29651	0.950364	0.00390708	0.0380473
ENSG00000237499	RP11-356I2.4	-2.29271	2.82467	3.10819e-05	0.00261984
ENSG00000177694	NAALADL2	-2.29243	3.30516	9.99994e-06	0.00152655
ENSG00000140470	ADAMTS17	-2.28493	3.50733	3.24177e-06	0.000801776
ENSG00000166928	MS4A14	-2.27886	5.05294	8.26329e-05	0.00443474
ENSG00000181409	AATK	-2.27862	3.46503	0.000274173	0.00848394
ENSG00000204262	COL5A2	-2.27669	-0.269537	0.00601974	0.0495835
ENSG00000226330	RP11-739N20.2	-2.27545	7.0984	3.51981e-05	0.0027953
ENSG00000070778	PTPN21	-2.27182	-0.300175	0.00496356	0.0441696
ENSG00000224298	AC069363.1	-2.26999	3.7676	0.00228823	0.0281451
ENSG00000197329	PELI1	-2.26011	8.1294	4.15647e-05	0.00298752
ENSG00000236030	LINC01036	-2.25972	0.0297625	0.000690857	0.0141424
ENSG00000235664	AC005682.8	-2.25963	1.85426	0.000686957	0.0141289
ENSG00000145431	PDGFC	-2.25796	5.76562	0.00331791	0.034629
ENSG00000178538	CA8	-2.2563	-0.323509	0.00305654	0.0329005
ENSG00000157388	CACNA1D	-2.25427	1.528	0.00151366	0.022458
ENSG00000270136	MINOS1-NBL1	-2.25004	0.644226	0.00230986	0.0282844
ENSG00000157110	RBPMS	-2.2491	2.73883	0.00137908	0.0213862
ENSG00000178217	SH2D4B	-2.247	1.27756	0.00151293	0.022458
ENSG00000151748	SAV1	-2.23958	4.98641	5.79369e-07	0.000328703
ENSG00000259976	RP11-553L6.5	-2.23892	1.05495	0.0001236	0.00560441
ENSG00000106012	IQCE	-2.23759	4.11161	4.89964e-05	0.00322087
ENSG00000174485	DENND4A	-2.23111	6.81839	6.15834e-06	0.00114337
ENSG00000236990	RP11-433J20.1	-2.22463	1.43042	0.00300752	0.0326643
ENSG00000258302	RP11-981P6.1	-2.2236	3.5656	0.00039264	0.0104747
ENSG00000270189	RP11-258C19.7	-2.22235	-0.374978	0.00402315	0.0388161
ENSG00000259768	RP5-991G20.1	-2.22222	3.09596	6.75851e-06	0.00120591
ENSG00000256995	RP11-114G22.1	-2.22209	0.465993	0.000142966	0.00608113
ENSG00000253288	RP11-238K6.1	-2.20878	0.803773	0.00489593	0.0438781
ENSG00000214212	C19orf38	-2.20836	2.76116	0.000384415	0.0102953
ENSG00000246922	UBAP1L	-2.208	1.71124	0.000730695	0.014503
ENSG00000100652	SLC10A1	-2.20634	4.15106	0.00095976	0.0171695
ENSG00000167100	SAMD14	-2.20219	-0.752622	0.00261624	0.0303586
ENSG00000095637	SORBS1	-2.19603	3.66117	0.00113692	0.0189322
ENSG00000186642	PDE2A	-2.19425	2.7381	0.00414349	0.0396138
ENSG00000154548	SRSF12	-2.19297	4.13067	0.000201218	0.00750745
ENSG00000147437	GNRH1	-2.18615	0.214694	0.00345601	0.0353027
ENSG00000205085	FAM71F2	-2.18422	1.54972	0.000592265	0.0129074
ENSG00000162552	WNT4	-2.18404	0.883668	0.00311772	0.0332565
ENSG00000125631	HTR5BP	-2.184	-0.0367523	0.00242513	0.0291759
ENSG00000235609	AF127936.7	-2.18122	2.09969	3.51638e-06	0.000807598
ENSG00000117461	PIK3R3	-2.17977	5.01799	2.8246e-05	0.00260451
ENSG00000147119	CHST7	-2.17809	3.4816	0.000484223	0.0115099
ENSG00000262621	NAA60	-2.17772	1.21408	0.000578155	0.0127789
ENSG00000118503	TNFAIP3	-2.17401	9.10781	0.000472844	0.0114092
ENSG00000144837	PLA1A	-2.16963	1.18794	0.00160001	0.0232042
ENSG00000022567	SLC45A4	-2.16669	6.41858	3.95128e-06	0.000861692
ENSG00000106009	BRAT1	-2.16656	3.55382	7.3341e-06	0.00125954
ENSG00000074416	MGLL	-2.16502	5.68931	0.000153176	0.00641613
ENSG00000250492	INTS6P1	-2.16404	-0.481046	0.00102036	0.0178355
ENSG00000125538	IL1B	-2.15731	8.76648	0.00266127	0.0306481
ENSG00000134508	CABLES1	-2.15243	3.44834	0.000563911	0.0125365
ENSG00000244153	WWP1P1	-2.15039	0.418231	0.000199003	0.00746811
ENSG00000164123	C4orf45	-2.14761	2.25754	0.000782367	0.0149705
ENSG00000158321	AUTS2	-2.14589	5.53962	8.64718e-05	0.00457574
ENSG00000266313	RP11-173M1.4	-2.14438	2.34795	0.00355372	0.0360445
ENSG00000181027	FKRP	-2.14103	3.00128	0.00041615	0.0106887
ENSG00000235733	RP3-522P13.3	-2.14041	2.06005	3.40373e-05	0.00274266
ENSG00000050344	NFE2L3	-2.13908	6.99763	2.68863e-05	0.00254752
ENSG00000235724	AC009299.2	-2.13592	1.22543	0.000152631	0.00641613
ENSG00000162804	SNED1	-2.12589	0.339659	0.000609035	0.0131383
ENSG00000089723	OTUB2	-2.1213	2.28488	0.00255797	0.0300376
ENSG00000141519	CCDC40	-2.11961	1.51497	0.00297341	0.0325253
ENSG00000187079	TEAD1	-2.1193	2.60716	0.00372872	0.0370263
ENSG00000065675	PRKCQ	-2.11639	2.54007	0.000184368	0.00721662
ENSG00000072858	SIDT1	-2.11254	1.57835	0.00227167	0.0281041
ENSG00000162711	NLRP3	-2.11162	7.13999	0.00391415	0.0380473
ENSG00000225889	AC074289.1	-2.11078	3.00911	9.47822e-06	0.0014968
ENSG00000242687	AC004893.11	-2.10858	2.00698	9.88269e-07	0.000437994
ENSG00000088881	EBF4	-2.10566	0.499421	0.0015638	0.0229051
ENSG00000266049	RP11-703M24.5	-2.10432	0.6852	0.00416424	0.0397309
ENSG00000261026	CTD-3247F14.2	-2.09977	2.43998	0.00274948	0.0310141
ENSG00000241357	RP11-758P17.2	-2.08732	-0.411655	0.00433444	0.0406841
ENSG00000268797	CTC-490E21.12	-2.08394	2.47521	5.44357e-05	0.00339951
ENSG00000141384	TAF4B	-2.07676	4.87338	1.14489e-06	0.000462636
ENSG00000105609	LILRB5	-2.07298	2.05833	0.00254374	0.0299584
ENSG00000147509	RGS20	-2.06918	0.379907	0.00229211	0.0281675
ENSG00000224228	RP1-15D23.2	-2.06848	1.41407	0.00195451	0.0259164
ENSG00000109320	NFKB1	-2.06813	9.97218	0.000213508	0.00754548
ENSG00000113555	PCDH12	-2.06721	2.91799	0.000587981	0.012843
ENSG00000143552	NUP210L	-2.06645	4.70709	4.54412e-05	0.00307545
ENSG00000107282	APBA1	-2.06625	4.31724	2.62566e-05	0.00251101
ENSG00000152128	TMEM163	-2.06381	4.57582	0.00278076	0.0312642
ENSG00000118217	ATF6	-2.06278	8.71129	0.000390606	0.0104407
ENSG00000143156	NME7	-2.06132	4.86048	5.86914e-07	0.000328703
ENSG00000215386	LINC00478	-2.05691	3.89971	0.00436002	0.0408332
ENSG00000074966	TXK	-2.05357	2.76069	4.45165e-05	0.00304284
ENSG00000182749	PAQR7	-2.05264	0.644064	0.00199514	0.0262058
ENSG00000036448	MYOM2	-2.05055	2.15877	0.00456286	0.041744
ENSG00000155974	GRIP1	-2.04866	2.85097	2.13087e-05	0.00226946
ENSG00000132613	MTSS1L	-2.04769	0.677584	0.00438053	0.0409415
ENSG00000120738	EGR1	-2.0463	9.50909	0.000117367	0.00541111
ENSG00000070785	EIF2B3	-2.04392	4.64819	0.000130607	0.00576141
ENSG00000143473	KCNH1	-2.03901	-0.549412	0.000548165	0.0123059
ENSG00000198590	C3orf35	-2.03572	3.01705	5.47699e-05	0.0034049
ENSG00000027869	SH2D2A	-2.03486	-0.615434	0.00264199	0.030523
ENSG00000204136	GGTA1P	-2.02658	3.52909	0.0006285	0.0133875
ENSG00000003096	KLHL13	-2.02427	0.809411	0.00283641	0.0314651
ENSG00000185532	PRKG1	-2.02343	1.73903	0.00361974	0.0364334
ENSG00000163491	NEK10	-2.02216	3.35921	0.003759	0.0371546
ENSG00000176387	HSD11B2	-2.022	-0.368179	0.000941552	0.0169319
ENSG00000121101	TEX14	-2.02099	6.08809	0.000248716	0.0081128
ENSG00000086289	EPDR1	-2.0192	0.484871	0.00353591	0.0359053
ENSG00000166428	PLD4	-2.01572	1.65982	0.00114111	0.0189322
ENSG00000141682	PMAIP1	-2.01494	5.35798	0.000209012	0.00754548
ENSG00000257156	RP11-13A1.3	-2.01421	1.53364	0.00069042	0.0141424
ENSG00000205683	DPF3	-2.01241	0.329043	0.00195927	0.0259164
ENSG00000259564	RP11-16B9.1	-2.00721	0.278192	0.00176818	0.0244626
ENSG00000174945	AMZ1	-2.00598	3.4866	4.99408e-05	0.00323602
ENSG00000270103	RNU11	-2.00518	1.25196	0.00202293	0.0264444
ENSG00000196935	SRGAP1	-2.00307	6.6804	0.00145231	0.0219647
ENSG00000163141	BNIPL	-1.99758	-0.0319751	0.00141116	0.0216625
ENSG00000251259	AC004069.2	-1.99372	0.401503	0.0054556	0.0470229
ENSG00000081985	IL12RB2	-1.99343	1.8612	0.00058064	0.0127789
ENSG00000269019	AC005932.1	-1.98676	1.79873	0.00135666	0.0212054
ENSG00000136960	ENPP2	-1.98656	5.92517	0.00115484	0.019015
ENSG00000145708	CRHBP	-1.98532	1.89332	0.000493006	0.0115793
ENSG00000243305	RP11-362A9.3	-1.98507	2.39422	0.00521656	0.0455593
ENSG00000233559	AC016831.7	-1.97797	6.58656	0.000212934	0.00754548
ENSG00000228692	RP5-826L7.1	-1.97571	0.103072	0.0049146	0.0439309
ENSG00000126368	NR1D1	-1.97533	1.67454	0.000428392	0.0107599
ENSG00000222009	BTBD19	-1.97442	5.04794	8.65924e-05	0.00457574
ENSG00000134013	LOXL2	-1.97029	1.04299	0.000834416	0.0155339
ENSG00000119865	CNRIP1	-1.96749	3.37075	0.00201957	0.0264256
ENSG00000072315	TRPC5	-1.95915	1.1871	0.00315639	0.0335907
ENSG00000185112	FAM43A	-1.95742	1.2722	0.00104081	0.018078
ENSG00000229474	PATL2	-1.95739	3.57639	2.63095e-05	0.00251101
ENSG00000138378	STAT4	-1.95496	6.17292	0.00189106	0.0254215
ENSG00000005379	BZRAP1	-1.95409	3.26718	0.000889051	0.0163298
ENSG00000255989	RP11-711M9.1	-1.95261	1.22071	0.000206289	0.00754548
ENSG00000166949	SMAD3	-1.9506	6.46162	0.000115702	0.00538859
ENSG00000183748	MRC1L1	-1.95042	3.70935	0.00427034	0.0403682
ENSG00000171227	TMEM37	-1.94665	1.96736	0.00106056	0.0183514
ENSG00000143772	ITPKB	-1.94567	6.24156	9.9905e-05	0.00488124
ENSG00000233912	AC026202.3	-1.94467	3.89108	9.56585e-05	0.00473437
ENSG00000214407	RP11-221J22.1	-1.93995	0.655894	0.00450992	0.0415016
ENSG00000117748	RPA2	-1.93802	5.58767	5.47474e-07	0.000328703
ENSG00000132763	MMACHC	-1.93448	1.50872	0.000928588	0.0168088
ENSG00000186094	AGBL4	-1.92776	1.42156	0.00609036	0.0499853
ENSG00000179388	EGR3	-1.92441	4.69779	0.00153899	0.0226869
ENSG00000154721	JAM2	-1.92418	0.727653	0.00196368	0.0259164
ENSG00000008323	PLEKHG6	-1.92374	2.51648	0.00183559	0.0250439
ENSG00000133424	LARGE	-1.92342	4.22755	0.0006536	0.0137516
ENSG00000161326	DUSP14	-1.92068	0.0204899	0.00490752	0.0438961
ENSG00000183960	KCNH8	-1.91961	1.05166	0.00552646	0.0473367
ENSG00000250075	RP11-584P21.2	-1.91915	3.1102	1.2854e-05	0.00178385
ENSG00000232810	TNF	-1.91808	6.04463	0.00307549	0.0329279
ENSG00000182871	COL18A1	-1.91127	1.21227	0.00328433	0.0343843
ENSG00000233223	AC113189.5	-1.90767	1.05027	0.00143411	0.0218352
ENSG00000187008	PKD1L3	-1.90675	2.65528	4.54374e-05	0.00307545
ENSG00000154898	CCDC144CP	-1.90631	1.33996	0.000802999	0.0152171
ENSG00000187391	MAGI2	-1.90536	0.950427	0.00555639	0.0475493
ENSG00000116151	MORN1	-1.90403	1.84373	0.000316697	0.00918838
ENSG00000106069	CHN2	-1.90194	7.49733	1.39939e-05	0.00184868
ENSG00000056736	IL17RB	-1.90121	2.4694	4.13396e-05	0.00298752
ENSG00000197256	KANK2	-1.89764	1.66791	0.00114373	0.0189322
ENSG00000185565	LSAMP	-1.89391	1.50262	0.00160745	0.0232227
ENSG00000178053	MLF1	-1.89386	1.26631	0.00249644	0.0296643
ENSG00000273319	RP11-138A9.2	-1.88747	3.73986	0.000124033	0.00560557
ENSG00000090924	PLEKHG2	-1.88581	6.2202	0.000476146	0.0114448
ENSG00000237877	AC097500.2	-1.88146	0.143673	0.00404842	0.0389505
ENSG00000228512	RP11-281A20.2	-1.87829	1.70439	0.0028144	0.0313879
ENSG00000227117	CTA-85E5.10	-1.87595	2.06918	0.000736224	0.014533
ENSG00000158966	CACHD1	-1.874	2.64083	0.00299877	0.032595
ENSG00000091136	LAMB1	-1.86494	1.37656	0.00165705	0.0236239
ENSG00000142552	RCN3	-1.86369	2.8422	0.000180742	0.00711522
ENSG00000106789	CORO2A	-1.86304	2.80255	0.00172719	0.0241761
ENSG00000235257	AC093415.2	-1.86105	0.282581	0.0022159	0.0277523
ENSG00000196917	HCAR1	-1.86083	1.74313	0.000360654	0.0100101
ENSG00000116016	EPAS1	-1.86057	6.53959	0.00392013	0.0380473
ENSG00000185022	MAFF	-1.86036	4.91974	0.000217645	0.00764285
ENSG00000203667	COX20	-1.85957	5.16143	5.86121e-05	0.00351647
ENSG00000271204	RP11-138A9.1	-1.85877	4.68779	0.000493886	0.0115793
ENSG00000081059	TCF7	-1.85696	3.90642	2.2624e-05	0.00228552
ENSG00000183117	CSMD1	-1.85364	0.181667	0.00494143	0.0440846
ENSG00000090659	CD209	-1.85356	5.75616	0.000778608	0.0149195
ENSG00000088808	PPP1R13B	-1.85161	3.91139	0.000116708	0.00540903
ENSG00000065833	ME1	-1.84456	5.11008	0.000524116	0.0120108
ENSG00000257529	RPL36A-HNRNPH2	-1.84111	2.91957	0.00220707	0.0277175
ENSG00000073756	PTGS2	-1.83972	7.49909	0.00217412	0.0274771
ENSG00000160785	SLC25A44	-1.83871	6.3155	0.000287928	0.00871765
ENSG00000112137	PHACTR1	-1.83438	6.1402	0.000142055	0.00607944
ENSG00000121577	POPDC2	-1.82943	1.41332	0.000172711	0.0068979
ENSG00000115896	PLCL1	-1.82668	6.46994	3.39602e-05	0.00274266
ENSG00000261645	DISC1FP1	-1.82213	-0.450599	0.00192197	0.0257368
ENSG00000197748	WDR96	-1.82073	1.7061	0.00428416	0.0404258
ENSG00000270069	RP6-99M1.2	-1.81661	6.46546	0.00241603	0.0291174
ENSG00000270419	CAHM	-1.81527	-0.411401	0.00359781	0.0362935
ENSG00000153234	NR4A2	-1.81361	8.7698	0.000529632	0.0120588
ENSG00000259678	RP11-707P17.1	-1.81353	2.40318	0.0018851	0.0253915
ENSG00000162894	FAIM3	-1.81323	2.41788	0.0029027	0.0319553
ENSG00000162849	KIF26B	-1.80925	2.03674	0.000168305	0.00678105
ENSG00000204764	RANBP17	-1.80727	1.69619	0.00268661	0.0307594
ENSG00000133121	STARD13	-1.80369	7.21403	0.00216896	0.0274771
ENSG00000228113	AC003991.3	-1.80109	-0.320455	0.00574645	0.0483785
ENSG00000105426	PTPRS	-1.7968	2.30669	0.00227386	0.0281041
ENSG00000249188	ENPP7P1	-1.79457	0.134528	0.00471308	0.0426568
ENSG00000165028	NIPSNAP3B	-1.78195	3.10062	3.24639e-05	0.00266497
ENSG00000205918	PDPK2	-1.78131	0.515847	0.00221948	0.0277535
ENSG00000103485	QPRT	-1.78108	1.48583	5.72508e-05	0.0034692
ENSG00000123159	GIPC1	-1.77285	1.91365	0.00325138	0.0340997
ENSG00000198873	GRK5	-1.77156	5.39187	0.00171707	0.024171
ENSG00000254429	CTD-2562J17.7	-1.77076	1.26624	0.00468985	0.0425587
ENSG00000205268	PDE7A	-1.76647	6.35326	5.73191e-05	0.0034692
ENSG00000137331	IER3	-1.75985	5.44355	4.34508e-05	0.00302928
ENSG00000078795	PKD2L2	-1.75445	3.22038	0.00186176	0.0252754
ENSG00000170236	USP50	-1.75412	1.96945	0.000704022	0.0142874
ENSG00000112304	ACOT13	-1.75056	5.0905	3.78797e-05	0.00286844
ENSG00000102786	INTS6	-1.74967	7.36902	1.83848e-05	0.00208751
ENSG00000255549	ENPP7P6	-1.74946	1.54887	0.000355829	0.00993644
ENSG00000117036	ETV3	-1.74932	6.37835	0.000371101	0.0100961
ENSG00000175471	MCTP1	-1.74603	8.99644	3.06522e-05	0.00261571
ENSG00000110844	PRPF40B	-1.74048	3.50792	0.00218127	0.0274771
ENSG00000253649	PRSS51	-1.73537	-0.200349	0.00215874	0.0274687
ENSG00000130921	C12orf65	-1.73393	2.14086	3.22709e-05	0.00266497
ENSG00000132510	KDM6B	-1.7327	6.88832	1.37628e-05	0.00184868
ENSG00000189283	FHIT	-1.7316	7.6444	0.000335582	0.00963651
ENSG00000111266	DUSP16	-1.7245	5.80903	2.80872e-06	0.000727366
ENSG00000105499	PLA2G4C	-1.72199	4.91595	0.00143672	0.0218352
ENSG00000185015	CA13	-1.72117	2.31607	0.00386178	0.0378438
ENSG00000226648	RP1-1J6.2	-1.7168	1.65365	0.0013992	0.0216025
ENSG00000120457	KCNJ5	-1.71524	2.85434	0.00396075	0.0383487
ENSG00000264269	RP11-15F12.1	-1.71256	1.7611	0.00106622	0.018406
ENSG00000231969	AC144449.1	-1.71103	0.822931	0.00594097	0.0492122
ENSG00000081148	IMPG2	-1.71037	1.49503	0.00440401	0.0410498
ENSG00000214787	MS4A4E	-1.70598	6.03486	0.0051168	0.0449199
ENSG00000130997	POLN	-1.70551	3.05907	5.40437e-05	0.00339044
ENSG00000109771	LRP2BP	-1.70042	0.276545	0.00602518	0.0495981
ENSG00000139173	TMEM117	-1.69629	5.24871	0.000226804	0.00777072
ENSG00000079819	EPB41L2	-1.69494	7.80124	7.85209e-05	0.004298
ENSG00000198792	TMEM184B	-1.69385	4.61093	4.21849e-05	0.00298752
ENSG00000227963	RP5-1074L1.1	-1.69385	2.10402	0.000191546	0.00736796
ENSG00000184381	PLA2G6	-1.69192	2.76004	0.00058033	0.0127789
ENSG00000167693	NXN	-1.69008	2.06364	0.000734824	0.014528
ENSG00000009413	REV3L	-1.68838	7.27774	1.09783e-05	0.00162154
ENSG00000141293	SKAP1	-1.68755	2.04104	0.00302331	0.0327581
ENSG00000163116	STPG2	-1.68556	1.85232	0.0016015	0.0232042
ENSG00000184305	CCSER1	-1.68431	6.25071	5.98121e-07	0.000328703
ENSG00000151014	CCRN4L	-1.68053	4.80091	0.00039715	0.0105745
ENSG00000117643	MAN1C1	-1.67994	5.19557	3.55335e-05	0.00280572
ENSG00000158050	DUSP2	-1.67564	5.38216	0.00305944	0.0329005
ENSG00000226149	RP1-69D17.4	-1.67229	3.62498	0.00317459	0.0336991
ENSG00000149476	DAK	-1.66751	1.81284	0.002734	0.0309627
ENSG00000165494	PCF11	-1.66024	6.73674	2.24561e-06	0.000642758
ENSG00000101096	NFATC2	-1.65604	6.00558	0.00390883	0.0380473
ENSG00000202198	RN7SK	-1.65546	4.25923	1.72395e-05	0.00200874
ENSG00000228486	LINC01125	-1.65492	2.55568	1.30768e-05	0.00179662
ENSG00000102221	JADE3	-1.65434	2.95343	7.52381e-05	0.00421917
ENSG00000187231	SESTD1	-1.64881	8.00089	2.63182e-05	0.00251101
ENSG00000132801	ZSWIM3	-1.64765	1.54086	0.00273592	0.0309627
ENSG00000072134	EPN2	-1.64618	2.48184	0.00209814	0.0270736
ENSG00000134070	IRAK2	-1.64552	6.82745	0.00508398	0.0447462
ENSG00000077585	GPR137B	-1.64547	7.83805	3.21787e-05	0.00266497
ENSG00000231365	RP11-418J17.1	-1.64507	4.07867	2.67716e-06	0.000727366
ENSG00000169282	KCNAB1	-1.64229	3.39317	0.00406667	0.0390987
ENSG00000263934	SNORD3A	-1.63931	2.70494	0.00346305	0.0353484
ENSG00000108963	DPH1	-1.63209	3.3672	0.00281257	0.0313879
ENSG00000086619	ERO1LB	-1.63061	6.6557	0.000605834	0.013108
ENSG00000127463	EMC1	-1.62848	2.629	0.00378023	0.0373108
ENSG00000229337	AC079305.8	-1.62604	3.37487	0.000419576	0.0106887
ENSG00000118257	NRP2	-1.62514	7.53243	0.00240198	0.0289735
ENSG00000228393	LINC01004	-1.62029	6.76266	5.71185e-05	0.0034692
ENSG00000043462	LCP2	-1.61644	8.97127	0.00024674	0.0081128
ENSG00000123411	IKZF4	-1.61507	1.41279	0.000748556	0.0146502
ENSG00000152217	SETBP1	-1.61334	4.54877	0.000344793	0.0097856
ENSG00000145428	RNF175	-1.61314	4.59789	0.000219734	0.00764285
ENSG00000143322	ABL2	-1.60908	7.37224	0.000407156	0.0106887
ENSG00000162437	RAVER2	-1.60755	2.24068	0.000738466	0.0145564
ENSG00000011523	CEP68	-1.60543	3.97344	0.000158431	0.00653162
ENSG00000235978	AC018816.3	-1.60291	3.65196	3.64526e-06	0.000821019
ENSG00000197980	LEKR1	-1.60033	2.14352	0.00478493	0.0431728
ENSG00000250057	RP11-576N17.5	-1.59404	1.82766	0.00304046	0.0328572
ENSG00000168026	TTC21A	-1.59335	4.09201	3.03348e-05	0.00261571
ENSG00000090339	ICAM1	-1.59022	6.46892	8.0336e-05	0.00437991
ENSG00000100350	FOXRED2	-1.58767	3.81853	9.42171e-05	0.00470708
ENSG00000095951	HIVEP1	-1.58634	7.25705	0.000336298	0.00963651
ENSG00000088538	DOCK3	-1.58083	2.93857	0.00170469	0.0240353
ENSG00000186283	TOR3A	-1.58027	5.13662	0.000190215	0.00734977
ENSG00000143367	TUFT1	-1.5787	3.88605	0.00271723	0.0308909
ENSG00000165997	ARL5B	-1.57829	6.4673	0.00019728	0.00746675
ENSG00000162599	NFIA	-1.57743	5.45796	0.00274649	0.0310057
ENSG00000173926	MARCH3	-1.57697	6.47324	8.77243e-05	0.00460017
ENSG00000148737	TCF7L2	-1.57529	7.38333	0.000187551	0.00727898
ENSG00000214772	RP11-174G6.1	-1.57442	2.72382	0.00125088	0.020077
ENSG00000196141	SPATS2L	-1.57361	6.90399	0.000225935	0.00776032
ENSG00000113638	TTC33	-1.57191	3.46037	0.000477196	0.0114448
ENSG00000167964	RAB26	-1.57082	2.29069	0.00299845	0.032595
ENSG00000108255	CRYBA1	-1.5676	1.77154	0.0055178	0.0473022
ENSG00000163596	ICA1L	-1.56679	2.46814	0.000424147	0.0106887
ENSG00000131351	HAUS8	-1.56293	3.17876	0.0011432	0.0189322
ENSG00000225434	RP11-63P12.6	-1.5612	4.70882	0.000293105	0.0088419
ENSG00000120334	CENPL	-1.55882	2.24375	0.000158786	0.00653162
ENSG00000143257	NR1I3	-1.55793	2.27094	0.000361474	0.0100127
ENSG00000079459	FDFT1	-1.55645	6.39907	0.000464794	0.011342
ENSG00000103942	HOMER2	-1.55319	1.65138	0.00167592	0.0238112
ENSG00000255872	RP11-613M10.9	-1.54854	2.62726	0.000190445	0.00734977
ENSG00000100906	NFKBIA	-1.5479	8.94545	0.00151681	0.0224805
ENSG00000184903	IMMP2L	-1.54729	6.35485	6.52904e-05	0.00378491
ENSG00000176809	LRRC37A3	-1.54704	2.21289	0.000207842	0.00754548
ENSG00000167216	KATNAL2	-1.53956	1.85704	0.00195013	0.0259164
ENSG00000138829	FBN2	-1.53646	4.63811	0.00492175	0.0439662
ENSG00000145703	IQGAP2	-1.53471	8.26464	0.000132299	0.00580719
ENSG00000053501	USE1	-1.53438	2.81387	0.000288071	0.00871765
ENSG00000266288	CTD-3096M3.2	-1.53389	0.869881	0.00547005	0.0471178
ENSG00000181804	SLC9A9	-1.52929	8.23047	0.00113803	0.0189322
ENSG00000136653	RASSF5	-1.52772	6.13151	4.29455e-06	0.000907735
ENSG00000260911	RP11-196G11.2	-1.52411	3.4169	0.000674944	0.0139235
ENSG00000198467	TPM2	-1.52331	2.55091	0.00024804	0.0081128
ENSG00000151623	NR3C2	-1.52299	3.73839	0.00038013	0.0102204
ENSG00000143153	ATP1B1	-1.5213	6.48759	0.00222146	0.0277535
ENSG00000170011	MYRIP	-1.52062	2.6779	0.000906115	0.0165327
ENSG00000180198	RCC1	-1.51826	4.3966	5.80554e-05	0.00349835
ENSG00000168675	LDLRAD4	-1.51816	8.46574	0.000254103	0.00818539
ENSG00000218418	RP11-296E7.1	-1.51661	3.0696	0.000224502	0.00774982
ENSG00000240057	RP11-572M11.4	-1.5155	1.66497	0.00583133	0.0488516
ENSG00000188396	TCTEX1D4	-1.51542	0.967698	0.00228333	0.0281351
ENSG00000020577	SAMD4A	-1.51369	7.04791	0.000301278	0.00903769
ENSG00000117009	KMO	-1.51014	6.36265	0.00261153	0.0303586
ENSG00000154127	UBASH3B	-1.50799	7.59995	0.000466197	0.011342
ENSG00000272410	RP11-438J1.1	-1.50788	1.97286	0.00147499	0.0220919
ENSG00000160293	VAV2	-1.50758	5.89981	0.00179637	0.0247546
ENSG00000150977	RILPL2	-1.50745	5.78029	4.73925e-05	0.00314553
ENSG00000019995	ZRANB1	-1.50653	5.76237	6.99367e-06	0.00123187
ENSG00000144668	ITGA9	-1.50507	5.7115	0.00217837	0.0274771
ENSG00000186132	C2orf76	-1.50424	2.82719	0.000708974	0.0143455
ENSG00000089486	CDIP1	-1.50274	3.83115	2.9491e-05	0.00261007
ENSG00000183386	FHL3	1.50586	3.07052	0.000316471	0.00918838
ENSG00000220804	AC093642.5	1.51494	3.52393	0.000276084	0.00850475
ENSG00000134333	LDHA	1.52157	8.35159	0.000168214	0.00678105
ENSG00000170214	ADRA1B	1.52445	1.17781	0.00188438	0.0253915
ENSG00000088451	TGDS	1.53984	1.56072	0.00374591	0.0371182
ENSG00000183878	UTY	1.54126	1.27345	0.00165721	0.0236239
ENSG00000147454	SLC25A37	1.54376	6.13344	0.000977164	0.0173898
ENSG00000075223	SEMA3C	1.57511	4.66447	0.00120547	0.0196231
ENSG00000074800	ENO1	1.57669	6.76861	3.65229e-05	0.00283496
ENSG00000171314	PGAM1	1.57889	3.83327	0.000743516	0.0145947
ENSG00000072682	P4HA2	1.57926	3.27211	0.000421664	0.0106887
ENSG00000117533	VAMP4	1.58161	2.89364	0.00243277	0.0292166
ENSG00000065802	ASB1	1.58411	2.55441	0.000365979	0.0100633
ENSG00000232380	ZDHHC20P4	1.58512	0.119314	0.0060446	0.0496691
ENSG00000095383	TBC1D2	1.58555	5.51829	0.00283919	0.0314651
ENSG00000163608	C3orf17	1.58831	1.24294	0.00203486	0.0265751
ENSG00000171720	HDAC3	1.59129	3.03054	0.000423192	0.0106887
ENSG00000140368	PSTPIP1	1.61224	3.05998	0.000660874	0.01382
ENSG00000181896	ZNF101	1.62689	1.72217	0.00214182	0.0273734
ENSG00000240065	PSMB9	1.63173	4.91808	0.000247558	0.0081128
ENSG00000137547	MRPL15	1.63782	2.19294	0.00285783	0.0315769
ENSG00000130592	LSP1	1.65634	4.89536	0.000418443	0.0106887
ENSG00000187713	TMEM203	1.65711	1.65549	0.00194499	0.0259164
ENSG00000205629	LCMT1	1.66481	3.05439	6.86651e-05	0.00391448
ENSG00000136840	ST6GALNAC4	1.67602	1.71117	0.00137108	0.0213333
ENSG00000170909	OSCAR	1.68003	3.50287	0.000466426	0.011342
ENSG00000163393	SLC22A15	1.6806	4.28878	0.000351205	0.00988773
ENSG00000111640	GAPDH	1.68359	8.52998	3.85846e-05	0.00286844
ENSG00000136286	MYO1G	1.68884	4.00856	0.00187672	0.0253782
ENSG00000089195	TRMT6	1.69715	2.2413	0.000997482	0.0176149
ENSG00000140859	KIFC3	1.70215	3.90294	0.00532209	0.0463079
ENSG00000067057	PFKP	1.70315	4.38212	0.00248437	0.0296292
ENSG00000168228	ZCCHC4	1.70436	2.0979	0.00117592	0.0193022
ENSG00000235587	GAPDHP65	1.70982	3.2606	8.21314e-05	0.00443474
ENSG00000114268	PFKFB4	1.71357	3.75847	0.00239063	0.0288873
ENSG00000065485	PDIA5	1.72422	2.14231	0.00181042	0.0247989
ENSG00000214110	LDHAP4	1.74304	2.1855	0.00375261	0.0371182
ENSG00000141161	UNC45B	1.76888	7.47584	0.00149925	0.0223165
ENSG00000197930	ERO1L	1.77174	6.40162	1.54627e-05	0.00196563
ENSG00000164466	SFXN1	1.78185	2.84022	0.000193634	0.0073974
ENSG00000042493	CAPG	1.7839	5.20963	0.00069976	0.0142219
ENSG00000247271	ZBED5-AS1	1.78823	2.54553	0.000669448	0.0138926
ENSG00000142669	SH3BGRL3	1.78926	7.602	2.69778e-07	0.000222978
ENSG00000132109	TRIM21	1.79202	2.8783	0.00232386	0.0283296
ENSG00000126709	IFI6	1.80528	5.13409	0.00564838	0.0478146
ENSG00000091436	MLTK	1.81407	4.11567	0.00160442	0.0232042
ENSG00000122643	NT5C3A	1.83256	2.47203	0.00108549	0.0185174
ENSG00000072694	FCGR2B	1.84264	4.62124	0.000625469	0.0133437
ENSG00000186407	CD300E	1.85234	5.71847	0.00367753	0.0367726
ENSG00000100097	LGALS1	1.85782	5.93824	0.000261695	0.00830059
ENSG00000180573	HIST1H2AC	1.87724	4.99347	0.000760048	0.0147147
ENSG00000197249	SERPINA1	1.89002	7.22869	2.85885e-06	0.000727366
ENSG00000159399	HK2	1.90115	7.42393	2.25504e-05	0.00228552
ENSG00000147168	IL2RG	1.90379	4.84918	7.3469e-05	0.00413685
ENSG00000109743	BST1	1.90698	3.17623	0.00112016	0.0189194
ENSG00000101442	ACTR5	1.91395	1.80507	0.0017216	0.0241715
ENSG00000185033	SEMA4B	1.92431	3.24486	0.00432107	0.0406482
ENSG00000163607	GTPBP8	1.94893	0.917222	0.000265819	0.0083414
ENSG00000198417	MT1F	1.95331	1.38536	0.00363448	0.0365283
ENSG00000154079	C6orf57	1.9898	0.131731	0.00265507	0.0306023
ENSG00000180776	ZDHHC20	1.99559	6.25644	2.75903e-07	0.000222978
ENSG00000124731	TREM1	2.03374	5.81017	2.82924e-06	0.000727366
ENSG00000228232	GAPDHP1	2.06204	4.34602	4.03568e-05	0.00293366
ENSG00000038427	VCAN	2.07786	7.07445	0.00161658	0.0232506
ENSG00000231991	ANXA2P2	2.07859	5.42167	6.26164e-06	0.00114705
ENSG00000108691	CCL2	2.10132	5.58707	0.00187139	0.0253561
ENSG00000226091	LINC00937	2.114	3.21344	0.000251948	0.00814474
ENSG00000136830	FAM129B	2.12833	4.49345	8.24354e-05	0.00443474
ENSG00000103522	IL21R	2.15938	2.90534	0.00281704	0.0313895
ENSG00000197956	S100A6	2.17246	4.24078	0.000196711	0.00746675
ENSG00000134531	EMP1	2.18054	4.61633	0.00148345	0.022131
ENSG00000196923	PDLIM7	2.19581	2.53582	0.00112217	0.0189194
ENSG00000165959	CLMN	2.1999	5.17197	2.21745e-05	0.00228552
ENSG00000175137	SH3BP5L	2.22498	1.60598	0.00146457	0.0220632
ENSG00000181690	PLAG1	2.28029	0.614838	0.00172906	0.0241761
ENSG00000196154	S100A4	2.31617	4.33666	0.000165126	0.00671203
ENSG00000138080	EMILIN1	2.32562	-0.512522	0.00505167	0.0446049
ENSG00000103145	HCFC1R1	2.32808	0.372899	0.00115565	0.019015
ENSG00000197747	S100A10	2.34998	6.25949	4.14996e-06	0.000890879
ENSG00000186076	RP11-887P2.3	2.49363	-0.0494007	0.00123582	0.0199752
ENSG00000183307	CECR6	2.52071	1.6434	0.00596424	0.0493036
ENSG00000119686	FLVCR2	2.61937	4.69741	1.05196e-06	0.000451653
ENSG00000226281	RP1-80N2.2	2.62647	2.02117	0.000454568	0.0111715
ENSG00000165140	FBP1	2.62938	4.46814	0.000141223	0.00607944
ENSG00000102007	PLP2	2.77748	4.55865	6.03848e-06	0.00114337
ENSG00000183784	C9orf66	2.78244	-0.735897	0.00343512	0.0352883
ENSG00000117394	SLC2A1	2.81682	4.32972	0.000543097	0.0122371
ENSG00000166825	ANPEP	2.82802	6.50136	3.78335e-05	0.00286844
ENSG00000176659	C20orf197	2.83047	0.959118	0.00270414	0.0308573
ENSG00000018280	SLC11A1	2.84373	6.52587	7.73514e-08	9.66118e-05
ENSG00000245311	RP11-165P7.1	2.8542	-0.240713	0.00104401	0.0181107
ENSG00000105926	MPP6	2.94084	2.00818	0.00083695	0.01556
ENSG00000079308	TNS1	2.94561	5.65513	2.26126e-05	0.00228552
ENSG00000149054	ZNF215	3.01395	0.201224	0.00231268	0.0282938
ENSG00000019169	MARCO	3.03518	3.34347	0.000728889	0.014503
ENSG00000135074	ADAM19	3.05223	4.18697	0.00150712	0.0224094
ENSG00000226259	GTF2H2B	3.11178	-0.00470707	0.00108059	0.0184885
ENSG00000165078	CPA6	3.12525	1.30824	0.000674415	0.0139235
ENSG00000064201	TSPAN32	3.13413	-0.208549	0.00455722	0.0417411
ENSG00000151651	ADAM8	3.17304	4.24104	1.00076e-07	0.000114578
ENSG00000175294	CATSPER1	3.27735	0.422221	0.000694821	0.0141424
ENSG00000247095	MIR210HG	3.41766	-1.20992	0.0038429	0.0376856
ENSG00000152766	ANKRD22	3.44674	3.60716	0.00222206	0.0277535
ENSG00000163485	ADORA1	3.54261	-1.88873	0.000752637	0.0146919
ENSG00000135426	TESPA1	3.64399	-0.168947	0.00447843	0.0413225
ENSG00000118785	SPP1	3.65028	8.63144	0.00267371	0.0307136
ENSG00000157551	KCNJ15	4.37568	2.34226	0.000147788	0.00624758
ENSG00000162433	AK4	4.4187	2.69841	0.000786616	0.0150102
ENSG00000115414	FN1	4.74629	8.19213	1.34632e-06	0.000477342
ENSG00000101188	NTSR1	5.08215	-1.26913	0.000128907	0.00575017
ENSG00000211666	IGLV2-14	6.08834	-2.3864	0.0036893	0.0368635
ENSG00000211653	IGLV1-40	6.14036	-2.3847	0.00408113	0.0391656
ENSG00000225107	AC092484.1	6.15385	-1.74382	0.00144968	0.0219647
ENSG00000108688	CCL7	6.48174	-1.36096	0.00372649	0.0370263
ENSG00000211679	IGLC3	6.60626	-2.03914	0.00174532	0.0242457

## Sheet: Common DEG UP Br TAM En TAM
Table S2 related to Figure 2
Br-TAM gene expression						En-TAM gene expression
Ensembl ID	gene name	log Fold Change	Average Expression	p value	adjusted p value		log Fold Change	Average Expression	p value	adjusted p value
ENSG00000042493	CAPG	4.53762	3.28617	9.92331e-05	0.00477662		1.7839	5.20963	0.00069976	0.0142219
ENSG00000075223	SEMA3C	2.39958	5.76982	0.00151835	0.0175426		1.57511	4.66447	0.00120547	0.0196231
ENSG00000100097	LGALS1	1.88383	5.50782	0.00295286	0.0256637		1.85782	5.93824	0.000261695	0.00830059
ENSG00000101188	NTSR1	4.4896	-0.268013	0.00618486	0.0394659		5.08215	-1.26913	0.000128907	0.00575017
ENSG00000103522	IL21R	4.46458	2.01804	0.00309821	0.0263184		2.15938	2.90534	0.00281704	0.0313895
ENSG00000108691	CCL2	4.73655	5.41343	4.93074e-05	0.00349188		2.10132	5.58707	0.00187139	0.0253561
ENSG00000115414	FN1	8.18186	7.84995	4.80104e-07	0.000982876		4.74629	8.19213	1.34632e-06	0.000477342
ENSG00000118785	SPP1	8.47263	6.24851	1.40039e-06	0.0013963		3.65028	8.63144	0.00267371	0.0307136
ENSG00000126709	IFI6	4.78497	3.44923	0.000911839	0.0133945		1.80528	5.13409	0.00564838	0.0478146
ENSG00000130592	LSP1	2.28186	3.4717	0.00507687	0.0352774		1.65634	4.89536	0.000418443	0.0106887
ENSG00000147454	SLC25A37	1.50423	6.27141	0.00858914	0.047811		1.54376	6.13344	0.000977164	0.0173898
ENSG00000152766	ANKRD22	5.55068	1.50444	0.000724321	0.0118421		3.44674	3.60716	0.00222206	0.0277535
ENSG00000165140	FBP1	3.68464	3.12716	0.000471245	0.00940278		2.62938	4.46814	0.000141223	0.00607944
ENSG00000183386	FHL3	1.86801	2.98846	0.000887118	0.0131699		1.50586	3.07052	0.000316471	0.00918838
ENSG00000196923	PDLIM7	1.85082	2.84086	0.00214524	0.0215755		2.19581	2.53582	0.00112217	0.0189194
ENSG00000197249	SERPINA1	4.55872	4.76415	4.52506e-05	0.00349172		1.89002	7.22869	2.85885e-06	0.000727366
ENSG00000231991	ANXA2P2	1.53942	5.43716	0.00799105	0.045887		2.07859	5.42167	6.26164e-06	0.00114705
ENSG00000240065	PSMB9	3.39761	3.86457	0.000280927	0.00758836		1.63173	4.91808	0.000247558	0.0081128

## Sheet: Common DEG Down Br TAM En TAM
Table S2 related to Figure 2
	Br-TAM gene expression						En-TAM gene expression
Ensembl ID	gene name	log Fold Change	Average Expression	p value	adjusted p value		log Fold Change	Average Expression	p value	adjusted p value
ENSG00000011465	DCN	-5.2194	1.49818	0.00909049	0.0496275		-4.85452	-1.39115	6.35783e-05	0.00370128
ENSG00000050030	KIAA2022	-2.74063	1.84395	0.00245159	0.0231731		-3.05128	1.22755	2.89133e-05	0.00261007
ENSG00000069702	TGFBR3	-5.70027	2.5899	0.00215202	0.0215833		-3.14258	-0.446867	0.000478151	0.0114448
ENSG00000070778	PTPN21	-3.84095	0.256228	0.0042291	0.0313682		-2.27182	-0.300175	0.00496356	0.0441696
ENSG00000077063	CTTNBP2	-5.30179	3.31184	0.000107038	0.00477662		-3.07973	1.88678	0.000101394	0.00492246
ENSG00000079102	RUNX1T1	-4.88117	0.44936	0.0075172	0.0442676		-3.78118	-1.10315	0.00214869	0.0274358
ENSG00000088881	EBF4	-2.67419	2.73117	0.000780959	0.0123207		-2.10566	0.499421	0.0015638	0.0229051
ENSG00000100154	TTC28	-2.43001	5.86719	0.0013988	0.0167268		-2.47172	4.4188	2.56183e-08	5.86616e-05
ENSG00000102038	SMARCA1	-3.93172	3.1041	0.00313349	0.0264854		-3.6677	0.565712	3.25872e-05	0.00266497
ENSG00000103942	HOMER2	-2.21483	2.59484	0.00500889	0.0350062		-1.55319	1.65138	0.00167592	0.0238112
ENSG00000113594	LIFR	-6.25784	0.35312	0.00873152	0.0483168		-3.16051	0.00439012	0.00593794	0.0492122
ENSG00000122786	CALD1	-5.29115	2.82869	0.0060379	0.0389641		-3.0381	0.877501	0.000325486	0.00939464
ENSG00000132329	RAMP1	-2.65502	3.97995	0.00165815	0.0184165		-3.37688	-0.0194108	7.70051e-05	0.00426602
ENSG00000135298	BAI3	-7.24492	4.10664	2.08437e-05	0.00245093		-2.45183	1.90648	0.00513383	0.0450221
ENSG00000140937	CDH11	-5.20753	0.631003	0.0049599	0.0347651		-5.06521	-0.677732	0.000128907	0.00575017
ENSG00000151276	MAGI1	-5.92708	4.72387	0.000233703	0.00697078		-2.68751	2.56208	0.00344694	0.0352887
ENSG00000152661	GJA1	-5.36824	0.542306	0.00594868	0.0386806		-3.98449	-0.724449	5.73029e-05	0.0034692
ENSG00000154721	JAM2	-2.16079	3.37841	0.00403655	0.0306169		-1.92418	0.727653	0.00196368	0.0259164
ENSG00000158321	AUTS2	-3.24345	6.98874	0.000217837	0.00682755		-2.14589	5.53962	8.64718e-05	0.00457574
ENSG00000158859	ADAMTS4	-4.14063	2.23546	0.00403966	0.0306235		-2.49286	-1.01677	0.00175975	0.0243968
ENSG00000160191	PDE9A	-3.76086	2.19677	0.0059168	0.0385369		-3.10244	1.4264	0.000254633	0.00818539
ENSG00000162894	FAIM3	-3.91755	1.61018	0.000614135	0.0107203		-1.81323	2.41788	0.0029027	0.0319553
ENSG00000163638	ADAMTS9	-8.51599	2.44119	0.000447202	0.00920535		-3.83496	-0.0370515	0.00250264	0.0296643
ENSG00000164684	ZNF704	-2.95284	5.14395	0.000697213	0.0115649		-2.42494	3.27827	0.000235863	0.00799351
ENSG00000169282	KCNAB1	-2.08699	4.27456	0.00142018	0.016849		-1.64229	3.39317	0.00406667	0.0390987
ENSG00000170011	MYRIP	-1.6898	3.20646	0.00796081	0.0457755		-1.52062	2.6779	0.000906115	0.0165327
ENSG00000171444	MCC	-1.68895	4.76256	0.00640984	0.0401511		-2.5879	4.51768	4.00016e-05	0.00293366
ENSG00000183580	FBXL7	-6.22463	2.68301	0.00914054	0.0497935		-3.66127	0.657542	0.000403932	0.0106519
ENSG00000184903	IMMP2L	-1.55961	7.30082	0.00125288	0.0158071		-1.54729	6.35485	6.52904e-05	0.00378491
ENSG00000185532	PRKG1	-5.04396	4.23502	0.000538443	0.00996349		-2.02343	1.73903	0.00361974	0.0364334
ENSG00000185565	LSAMP	-2.03587	3.5454	0.00918503	0.0498574		-1.89391	1.50262	0.00160745	0.0232227
ENSG00000187498	COL4A1	-5.1985	3.54442	0.00200098	0.02061		-3.07465	0.767616	0.00374156	0.0371157
ENSG00000189058	APOD	-7.97454	1.25071	0.00658544	0.0407838		-3.95005	-2.1352	0.00509798	0.0448287
ENSG00000214548	MEG3	-6.08158	1.21528	0.00102603	0.0143634		-5.21057	-2.42393	6.23657e-05	0.00367743
ENSG00000241684	ADAMTS9-AS2	-6.66508	1.02122	0.00467048	0.0333871		-4.47664	-1.39973	0.000518065	0.0119625

## Sheet: M1 M2 signature
Table S2 related to Figure 2
M1-like genes	M2-like genes
CCR7	GPR86
IL2RA	P2RY5
IL15RA	TGFBR2
IL7R	HRH1
CXCL11	TLR5
CCL19	DCL-1
CXCL10	MSR1
CXCL9	CXCR4
TNFA	DECTIN1
CCL5	P2RY14
CCL15	DCSIGN
IL12B	CLECSF13
IL15	MS4A6A
TRAIL	CD36
IL6	MS4A4A
CCL20	MRC1
PBEF1	IGF1
ECGF1	CCL23
BCL2A1	CCL18
FAS	CCL13
BIRC3	SLC21A9
GADD45G	SLC4A7
HSXIAPAF1	SLC38A6
SLC7A5	CTSC
SLC21A15	HEXB
SLC2A6	LIPA
SLC31A2	ADK
INDO	HNMT
PLA1A	TPST2
OASL	CERK
CHI3L2	HS3ST2
HSD11B1	LTA4H
AK3	CA2
SPHK1	ALOX15
PFKFB3	HS3ST1
PSME2	TGFBI
PFKP	SEPP1
PSMB9	CHN2
PSMA2	FN1
OAS2	FGL2
PTX3	GAS7
CSPG2	EGR2
APOL3	MAF
IGFBP4
APOL1
PDGFA
EDN1
APOL2
INHBA
APOL6
HESX1
IRF1
ATF3
IRF7
