# Supplementary material for: Human Tumor-Associated Macrophage and Monocyte Transcriptional Landscapes Reveal Cancer-Specific Reprogramming, Biomarkers, and Therapeutic Targets
Source: Cancer Cell. 2019 Apr 15;35(4):588–602.e10. doi: 10.1016/j.ccell.2019.02.009 (PMC6472943; doi:10.1016/j.ccell.2019.02.009)
Supplement: Table S3. TAM Meta Gene Signature, Related to Figure 3 [file mmc4.xlsx]

## Sheet: Immune metagene list
Table S3 related to Figure 3
Cell type	Metagene	Source
B cells	ABCB4	Bindea et al 2013
B cells	BACH2	Bindea et al 2013
B cells	BCL11A	Bindea et al 2013
B cells	BLK	Bindea et al 2013
B cells	BLNK	Bindea et al 2013
B cells	CCR9	Bindea et al 2013
B cells	CD19	Bindea et al 2013
B cells	CD72	Bindea et al 2013
B cells	COCH	Bindea et al 2013
B cells	CR2	Bindea et al 2013
B cells	DTNB	Bindea et al 2013
B cells	FCRL2	Bindea et al 2013
B cells	GLDC	Bindea et al 2013
B cells	GNG7	Bindea et al 2013
B cells	HLA-DOB	Bindea et al 2013
B cells	HLA-DQA1	Bindea et al 2013
B cells	IGHA1	Bindea et al 2013
B cells	IGHG1	Bindea et al 2013
B cells	IGHM	Bindea et al 2013
B cells	IGKC	Bindea et al 2013
B cells	IGL	Bindea et al 2013
B cells	KIAA0125	Bindea et al 2013
B cells	MEF2C	Bindea et al 2013
B cells	MICAL3	Bindea et al 2013
B cells	MS4A1	Bindea et al 2013
B cells	OSBPL10	Bindea et al 2013
B cells	PNOC	Bindea et al 2013
B cells	QRSL1	Bindea et al 2013
B cells	SCN3A	Bindea et al 2013
B cells	SLC15A2	Bindea et al 2013
B cells	SPIB	Bindea et al 2013
B cells	TCL1A	Bindea et al 2013
B cells	TNFRSF17	Bindea et al 2013
Eosinophils	ABHD2	Bindea et al 2013
Eosinophils	ACACB	Bindea et al 2013
Eosinophils	C9orf156	Bindea et al 2013
Eosinophils	CAT	Bindea et al 2013
Eosinophils	CCR3	Bindea et al 2013
Eosinophils	CLC	Bindea et al 2013
Eosinophils	CYSLTR2	Bindea et al 2013
Eosinophils	EMR1	Bindea et al 2013
Eosinophils	EPN2	Bindea et al 2013
Eosinophils	GALC	Bindea et al 2013
Eosinophils	GPR44	Bindea et al 2013
Eosinophils	HES1	Bindea et al 2013
Eosinophils	HIST1H1C	Bindea et al 2013
Eosinophils	HRH4	Bindea et al 2013
Eosinophils	IGSF2	Bindea et al 2013
Eosinophils	IL5RA	Bindea et al 2013
Eosinophils	KBTBD11	Bindea et al 2013
Eosinophils	KCNH2	Bindea et al 2013
Eosinophils	LRP5L	Bindea et al 2013
Eosinophils	MYO15B	Bindea et al 2013
Eosinophils	RCOR3	Bindea et al 2013
Eosinophils	RNASE2	Bindea et al 2013
Eosinophils	RRP12	Bindea et al 2013
Eosinophils	SIAH1	Bindea et al 2013
Eosinophils	SMPD3	Bindea et al 2013
Eosinophils	SYNJ1	Bindea et al 2013
Eosinophils	TGIF1	Bindea et al 2013
Eosinophils	THBS1	Bindea et al 2013
Eosinophils	THBS4	Bindea et al 2013
Eosinophils	TIPARP	Bindea et al 2013
Eosinophils	TKTL1	Bindea et al 2013
Macrophages	APOE	Bindea et al 2013
Macrophages	ATG7	Bindea et al 2013
Macrophages	BCAT1	Bindea et al 2013
Macrophages	CCL7	Bindea et al 2013
Macrophages	CD163	Bindea et al 2013
Macrophages	CD68	Bindea et al 2013
Macrophages	CD84	Bindea et al 2013
Macrophages	CHI3L1	Bindea et al 2013
Macrophages	CHIT1	Bindea et al 2013
Macrophages	CLEC5A	Bindea et al 2013
Macrophages	COL8A2	Bindea et al 2013
Macrophages	COLEC12	Bindea et al 2013
Macrophages	CTSK	Bindea et al 2013
Macrophages	CXCL5	Bindea et al 2013
Macrophages	CYBB	Bindea et al 2013
Macrophages	DNASE2B	Bindea et al 2013
Macrophages	EMP1	Bindea et al 2013
Macrophages	FDX1	Bindea et al 2013
Macrophages	FN1	Bindea et al 2013
Macrophages	GM2A	Bindea et al 2013
Macrophages	GPC4	Bindea et al 2013
Macrophages	KAL1	Bindea et al 2013
Macrophages	MARCO	Bindea et al 2013
Macrophages	ME1	Bindea et al 2013
Macrophages	MS4A4A	Bindea et al 2013
Macrophages	MSR1	Bindea et al 2013
Macrophages	PCOLCE2	Bindea et al 2013
Macrophages	PTGDS	Bindea et al 2013
Macrophages	RAI14	Bindea et al 2013
Macrophages	SCARB2	Bindea et al 2013
Macrophages	SCG5	Bindea et al 2013
Macrophages	SGMS1	Bindea et al 2013
Macrophages	SULT1C2	Bindea et al 2013
Mast cells	ABCC4	Bindea et al 2013
Mast cells	ADCYAP1	Bindea et al 2013
Mast cells	CALB2	Bindea et al 2013
Mast cells	CEACAM8	Bindea et al 2013
Mast cells	CMA1	Bindea et al 2013
Mast cells	CPA3	Bindea et al 2013
Mast cells	CTSG	Bindea et al 2013
Mast cells	ELA2	Bindea et al 2013
Mast cells	GATA2	Bindea et al 2013
Mast cells	HDC	Bindea et al 2013
Mast cells	HPGD	Bindea et al 2013
Mast cells	HPGDS	Bindea et al 2013
Mast cells	KIT	Bindea et al 2013
Mast cells	LINC01140	Bindea et al 2013
Mast cells	MAOB	Bindea et al 2013
Mast cells	MLPH	Bindea et al 2013
Mast cells	MPO	Bindea et al 2013
Mast cells	MS4A2	Bindea et al 2013
Mast cells	NR0B1	Bindea et al 2013
Mast cells	PPM1H	Bindea et al 2013
Mast cells	PRG2	Bindea et al 2013
Mast cells	PTGS1	Bindea et al 2013
Mast cells	SCG2	Bindea et al 2013
Mast cells	SIGLEC6	Bindea et al 2013
Mast cells	SLC18A2	Bindea et al 2013
Mast cells	SLC24A3	Bindea et al 2013
Mast cells	TAL1	Bindea et al 2013
Mast cells	TPSAB1	Bindea et al 2013
Mast cells	TPSB2	Bindea et al 2013
Mast cells	VWA5A	Bindea et al 2013
NK CD56bright cells	DUSP4	Bindea et al 2013
NK CD56bright cells	FOXJ1	Bindea et al 2013
NK CD56bright cells	LPCAT4	Bindea et al 2013
NK CD56bright cells	MADD	Bindea et al 2013
NK CD56bright cells	MARCH6	Bindea et al 2013
NK CD56bright cells	MPPED1	Bindea et al 2013
NK CD56bright cells	MUC3B	Bindea et al 2013
NK CD56bright cells	NIBP	Bindea et al 2013
NK CD56bright cells	PLA2G6	Bindea et al 2013
NK CD56bright cells	RRAD	Bindea et al 2013
NK CD56bright cells	XCL1	Bindea et al 2013
NK CD56dim cells	EDG8	Bindea et al 2013
NK CD56dim cells	FLJ20699	Bindea et al 2013
NK CD56dim cells	GTF3C1	Bindea et al 2013
NK CD56dim cells	GZMB	Bindea et al 2013
NK CD56dim cells	IL21R	Bindea et al 2013
NK CD56dim cells	KIR2DL3	Bindea et al 2013
NK CD56dim cells	KIR2DS1	Bindea et al 2013
NK CD56dim cells	KIR2DS2	Bindea et al 2013
NK CD56dim cells	KIR2DS5	Bindea et al 2013
NK CD56dim cells	KIR3DL1	Bindea et al 2013
NK CD56dim cells	KIR3DL2	Bindea et al 2013
NK CD56dim cells	KIR3DL3	Bindea et al 2013
NK CD56dim cells	KIR3DS1	Bindea et al 2013
NK CD56dim cells	SPON2	Bindea et al 2013
NK CD56dim cells	TMEPAI	Bindea et al 2013
Neutrophils	ALPL	Bindea et al 2013
Neutrophils	BST1	Bindea et al 2013
Neutrophils	CD93	Bindea et al 2013
Neutrophils	CEACAM3	Bindea et al 2013
Neutrophils	CREB5	Bindea et al 2013
Neutrophils	CRISPLD2	Bindea et al 2013
Neutrophils	CSF3R	Bindea et al 2013
Neutrophils	CYP4F3	Bindea et al 2013
Neutrophils	DYSF	Bindea et al 2013
Neutrophils	FCAR	Bindea et al 2013
Neutrophils	FCGR3B	Bindea et al 2013
Neutrophils	FLJ11151	Bindea et al 2013
Neutrophils	FPR1	Bindea et al 2013
Neutrophils	FPRL1	Bindea et al 2013
Neutrophils	G0S2	Bindea et al 2013
Neutrophils	HIST1H2BC	Bindea et al 2013
Neutrophils	HPSE	Bindea et al 2013
Neutrophils	IL8RA	Bindea et al 2013
Neutrophils	IL8RB	Bindea et al 2013
Neutrophils	KCNJ15	Bindea et al 2013
Neutrophils	LILRB2	Bindea et al 2013
Neutrophils	MGAM	Bindea et al 2013
Neutrophils	MME	Bindea et al 2013
Neutrophils	PDE4B	Bindea et al 2013
Neutrophils	S100A12	Bindea et al 2013
Neutrophils	SIGLEC5	Bindea et al 2013
Neutrophils	SLC22A4	Bindea et al 2013
Neutrophils	SLC25A37	Bindea et al 2013
Neutrophils	TECPR2	Bindea et al 2013
Neutrophils	TNFRSF10C	Bindea et al 2013
Neutrophils	VNN3	Bindea et al 2013
T helper cells	ANP32B	Bindea et al 2013
T helper cells	ASF1A	Bindea et al 2013
T helper cells	ATF2	Bindea et al 2013
T helper cells	BATF	Bindea et al 2013
T helper cells	C13orf34	Bindea et al 2013
T helper cells	CD28	Bindea et al 2013
T helper cells	DDX50	Bindea et al 2013
T helper cells	FAM111A	Bindea et al 2013
T helper cells	FRYL	Bindea et al 2013
T helper cells	GOLGA8A	Bindea et al 2013
T helper cells	ICOS	Bindea et al 2013
T helper cells	ITM2A	Bindea et al 2013
T helper cells	LRBA	Bindea et al 2013
T helper cells	NAP1L4	Bindea et al 2013
T helper cells	NUP107	Bindea et al 2013
T helper cells	PHF10	Bindea et al 2013
T helper cells	PPP2R5C	Bindea et al 2013
T helper cells	RPA1	Bindea et al 2013
T helper cells	SEC24C	Bindea et al 2013
T helper cells	SLC25A12	Bindea et al 2013
T helper cells	SRSF10	Bindea et al 2013
T helper cells	TRA	Bindea et al 2013
T helper cells	UBE2L3	Bindea et al 2013
T helper cells	YME1L1	Bindea et al 2013
Tcm cells	AQP3	Bindea et al 2013
Tcm cells	ATF7IP	Bindea et al 2013
Tcm cells	ATM	Bindea et al 2013
Tcm cells	CASP8	Bindea et al 2013
Tcm cells	CDC14A	Bindea et al 2013
Tcm cells	CEP68	Bindea et al 2013
Tcm cells	CLUAP1	Bindea et al 2013
Tcm cells	CREBZF	Bindea et al 2013
Tcm cells	CYLD	Bindea et al 2013
Tcm cells	DOCK9	Bindea et al 2013
Tcm cells	FAM153B	Bindea et al 2013
Tcm cells	FOXP1	Bindea et al 2013
Tcm cells	FYB	Bindea et al 2013
Tcm cells	HNRPH1	Bindea et al 2013
Tcm cells	INPP4B	Bindea et al 2013
Tcm cells	KLF12	Bindea et al 2013
Tcm cells	LOC441155	Bindea et al 2013
Tcm cells	MAP3K1	Bindea et al 2013
Tcm cells	MLL	Bindea et al 2013
Tcm cells	N4BP2L2-IT2	Bindea et al 2013
Tcm cells	NEFL	Bindea et al 2013
Tcm cells	NFATC3	Bindea et al 2013
Tcm cells	PCM1	Bindea et al 2013
Tcm cells	PCNX	Bindea et al 2013
Tcm cells	PDXDC2	Bindea et al 2013
Tcm cells	PHC3	Bindea et al 2013
Tcm cells	POLR2J2	Bindea et al 2013
Tcm cells	PSPC1	Bindea et al 2013
Tcm cells	REPS1	Bindea et al 2013
Tcm cells	RPP38	Bindea et al 2013
Tcm cells	SLC7A6	Bindea et al 2013
Tcm cells	SNRPN	Bindea et al 2013
Tcm cells	ST3GAL1	Bindea et al 2013
Tcm cells	STX16	Bindea et al 2013
Tcm cells	TIMM8A	Bindea et al 2013
Tcm cells	TRAF3IP3	Bindea et al 2013
Tcm cells	TXK	Bindea et al 2013
Tcm cells	TXLNGY	Bindea et al 2013
Tcm cells	USP9Y	Bindea et al 2013
Tem cells	AKT3	Bindea et al 2013
Tem cells	C7orf54	Bindea et al 2013
Tem cells	CCR2	Bindea et al 2013
Tem cells	DDX17	Bindea et al 2013
Tem cells	EWSR1	Bindea et al 2013
Tem cells	FLI1	Bindea et al 2013
Tem cells	GDPD5	Bindea et al 2013
Tem cells	LTK	Bindea et al 2013
Tem cells	MEFV	Bindea et al 2013
Tem cells	NFATC4	Bindea et al 2013
Tem cells	PRKY	Bindea et al 2013
Tem cells	TBC1D5	Bindea et al 2013
Tem cells	TBCD	Bindea et al 2013
Tem cells	TRA	Bindea et al 2013
Tem cells	VIL2	Bindea et al 2013
Tfh cell	B3GAT1	Bindea et al 2013
Tfh cell	BLR1	Bindea et al 2013
Tfh cell	C18orf1	Bindea et al 2013
Tfh cell	CDK5R1	Bindea et al 2013
Tfh cell	CHGB	Bindea et al 2013
Tfh cell	CHI3L2	Bindea et al 2013
Tfh cell	CXCL13	Bindea et al 2013
Tfh cell	HEY1	Bindea et al 2013
Tfh cell	HIST1H4K	Bindea et al 2013
Tfh cell	ICA1	Bindea et al 2013
Tfh cell	KCNK5	Bindea et al 2013
Tfh cell	KIAA1324	Bindea et al 2013
Tfh cell	MAF	Bindea et al 2013
Tfh cell	MAGEH1	Bindea et al 2013
Tfh cell	MKL2	Bindea et al 2013
Tfh cell	MYO6	Bindea et al 2013
Tfh cell	MYO7A	Bindea et al 2013
Tfh cell	PASK	Bindea et al 2013
Tfh cell	PDCD1	Bindea et al 2013
Tfh cell	POMT1	Bindea et al 2013
Tfh cell	PTPN13	Bindea et al 2013
Tfh cell	PVALB	Bindea et al 2013
Tfh cell	SH3TC1	Bindea et al 2013
Tfh cell	SIRPG	Bindea et al 2013
Tfh cell	SLC7A10	Bindea et al 2013
Tfh cell	SMAD1	Bindea et al 2013
Tfh cell	ST8SIA1	Bindea et al 2013
Tfh cell	STK39	Bindea et al 2013
Tfh cell	THADA	Bindea et al 2013
Tfh cell	TOX	Bindea et al 2013
Tfh cell	TSHR	Bindea et al 2013
Tfh cell	ZNF764	Bindea et al 2013
aDC	CCL1	Bindea et al 2013
aDC	EBI3	Bindea et al 2013
aDC	INDO	Bindea et al 2013
aDC	LAMP3	Bindea et al 2013
aDC	OAS3	Bindea et al 2013
iDC	ABCG2	Bindea et al 2013
iDC	BLVRB	Bindea et al 2013
iDC	CARD9	Bindea et al 2013
iDC	CD1A	Bindea et al 2013
iDC	CD1B	Bindea et al 2013
iDC	CD1C	Bindea et al 2013
iDC	CD1E	Bindea et al 2013
iDC	CH25H	Bindea et al 2013
iDC	CLEC10A	Bindea et al 2013
iDC	CSF1R	Bindea et al 2013
iDC	CTNS	Bindea et al 2013
iDC	F13A1	Bindea et al 2013
iDC	FABP4	Bindea et al 2013
iDC	FZD2	Bindea et al 2013
iDC	GSTT1	Bindea et al 2013
iDC	GUCA1A	Bindea et al 2013
iDC	HS3ST2	Bindea et al 2013
iDC	LMAN2L	Bindea et al 2013
iDC	MMP12	Bindea et al 2013
iDC	MS4A6A	Bindea et al 2013
iDC	NUDT9	Bindea et al 2013
iDC	PDXK	Bindea et al 2013
iDC	PPARG	Bindea et al 2013
iDC	PREP	Bindea et al 2013
iDC	RAP1GAP	Bindea et al 2013
iDC	SLC26A6	Bindea et al 2013
iDC	SLC7A8	Bindea et al 2013
iDC	SYT17	Bindea et al 2013
iDC	TACSTD2	Bindea et al 2013
iDC	TM7SF4	Bindea et al 2013
iDC	VASH1	Bindea et al 2013
CD8+ cells	ADRM1	Charoentong et al 2016
CD8+ cells	AHSA1	Charoentong et al 2016
CD8+ cells	C1GALT1C1	Charoentong et al 2016
CD8+ cells	CCT6B	Charoentong et al 2016
CD8+ cells	CD37	Charoentong et al 2016
CD8+ cells	CD3D	Charoentong et al 2016
CD8+ cells	CD3E	Charoentong et al 2016
CD8+ cells	CD3G	Charoentong et al 2016
CD8+ cells	CD69	Charoentong et al 2016
CD8+ cells	CD8A	Charoentong et al 2016
CD8+ cells	CETN3	Charoentong et al 2016
CD8+ cells	CSE1L	Charoentong et al 2016
CD8+ cells	GEMIN6	Charoentong et al 2016
CD8+ cells	GNLY	Charoentong et al 2016
CD8+ cells	GPT2	Charoentong et al 2016
CD8+ cells	GZMA	Charoentong et al 2016
CD8+ cells	GZMH	Charoentong et al 2016
CD8+ cells	GZMK	Charoentong et al 2016
CD8+ cells	IL2RB	Charoentong et al 2016
CD8+ cells	LCK	Charoentong et al 2016
CD8+ cells	MPZL1	Charoentong et al 2016
CD8+ cells	NKG7	Charoentong et al 2016
CD8+ cells	PIK3IP1	Charoentong et al 2016
CD8+ cells	PTRH2	Charoentong et al 2016
CD8+ cells	TIMM13	Charoentong et al 2016
CD8+ cells	ZAP70	Charoentong et al 2016
Tgd cells	ACP5	Charoentong et al 2016
Tgd cells	AQP9	Charoentong et al 2016
Tgd cells	BTN3A2	Charoentong et al 2016
Tgd cells	C1orf54	Charoentong et al 2016
Tgd cells	CARD8	Charoentong et al 2016
Tgd cells	CCL18	Charoentong et al 2016
Tgd cells	CD209	Charoentong et al 2016
Tgd cells	CD33	Charoentong et al 2016
Tgd cells	CD36	Charoentong et al 2016
Tgd cells	CDK5	Charoentong et al 2016
Tgd cells	IL10RB	Charoentong et al 2016
Tgd cells	KLRF1	Charoentong et al 2016
Tgd cells	LGALS1	Charoentong et al 2016
Tgd cells	MAPK7	Charoentong et al 2016
Tgd cells	KLHL7	Charoentong et al 2016
Tgd cells	KRT80	Charoentong et al 2016
Tgd cells	LAMC1	Charoentong et al 2016
Tgd cells	LCORL	Charoentong et al 2016
Tgd cells	LMNB1	Charoentong et al 2016
Tgd cells	MEIS3P1	Charoentong et al 2016
Tgd cells	MPL	Charoentong et al 2016
Tgd cells	FABP1	Charoentong et al 2016
Tgd cells	FABP5	Charoentong et al 2016
Tgd cells	FADD	Charoentong et al 2016
Tgd cells	MFAP3L	Charoentong et al 2016
Tgd cells	MINPP1	Charoentong et al 2016
Tgd cells	RPS24	Charoentong et al 2016
Tgd cells	RPS7	Charoentong et al 2016
Tgd cells	RPS9	Charoentong et al 2016
Tgd cells	DBNL	Charoentong et al 2016
Tgd cells	CCL13	Charoentong et al 2016
Treg	CCL3L1	Charoentong et al 2016
Treg	CD72	Charoentong et al 2016
Treg	CLEC5A	Charoentong et al 2016
Treg	FOXP3	Charoentong et al 2016
Treg	ITGA4	Charoentong et al 2016
Treg	L1CAM	Charoentong et al 2016
Treg	LIPA	Charoentong et al 2016
Treg	LRP1	Charoentong et al 2016
Treg	LRRC42	Charoentong et al 2016
Treg	MARCO	Charoentong et al 2016
Treg	MMP12	Charoentong et al 2016
Treg	MNDA	Charoentong et al 2016
Treg	MRC1	Charoentong et al 2016
Treg	MS4A6A	Charoentong et al 2016
Treg	PELO	Charoentong et al 2016
Treg	PLEK	Charoentong et al 2016
Treg	PRSS23	Charoentong et al 2016
Treg	PTGIR	Charoentong et al 2016
Treg	ST8SIA4	Charoentong et al 2016
Treg	STAB1	Charoentong et al 2016
Cytotoxic cells	APBA2	Bindea et al 2013
Cytotoxic cells	APOL3	Bindea et al 2013
Cytotoxic cells	CTSW	Bindea et al 2013
Cytotoxic cells	DUSP2	Bindea et al 2013
Cytotoxic cells	GNLY	Bindea et al 2013
Cytotoxic cells	GZMA	Bindea et al 2013
Cytotoxic cells	GZMH	Bindea et al 2013
Cytotoxic cells	KLRB1	Bindea et al 2013
Cytotoxic cells	KLRD1	Bindea et al 2013
Cytotoxic cells	KLRF1	Bindea et al 2013
Cytotoxic cells	KLRK1	Bindea et al 2013
Cytotoxic cells	NKG7	Bindea et al 2013
Cytotoxic cells	RORA	Bindea et al 2013
Cytotoxic cells	RUNX3	Bindea et al 2013
Cytotoxic cells	SIGIRR	Bindea et al 2013
Cytotoxic cells	WHAMMP3	Bindea et al 2013
Cytotoxic cells	ZBTB16	Bindea et al 2013

## Sheet: TAM metagene list
Table S3 related to Figure 3
TAM-genes	Correlation value with CD163	p value
IRF8	0.640974	4.60626e-157
CCL2	0.720214	2.64616e-216
C1QC	0.795552	1.25279e-295
GBP5	0.586054	2.52826e-125
HCST	0.685121	9.9721e-188
LILRB4	0.702257	3.71562e-201
AIF1	0.797778	1.8018e-298
PSMB9	0.612912	4.59518e-140
GBP4	0.517614	2.15188e-93
GBP1	0.646415	1.4403e-160
HLA-DOA	0.546564	5.29935e-106
C1QA	0.775156	3.9907e-271
CCL4	0.73285	1.06941e-227
NCF1C	0.546544	5.41487e-106
LAP3	0.653614	2.56615e-165
TNFAIP3	0.544318	5.58849e-105
ITGB2	0.738815	2.64081e-233
LAIR1	0.735231	6.44972e-230
FOLR2	0.715365	4.25609e-212
CD83	0.610393	1.27495e-138
SIGLEC1	0.618841	1.6364e-143
TCN2	0.621826	2.81683e-145
PLTP	0.654699	4.81343e-166
C1QB	0.840201	0
DOK2	0.542931	2.36926e-104
GIMAP6	0.599954	8.8941e-133
CD40	0.531951	1.74499e-99
CCL3	0.596951	3.89388e-131
CCL8	0.685194	8.78113e-188
FCN1	0.62197	2.3139e-145
CD4	0.58188	3.72584e-123
VAV1	0.512638	2.39749e-91
TLR7	0.624996	3.58989e-147
FGD2	0.54291	2.42137e-104
LST1	0.623329	3.58454e-146
VSIG4	0.772274	7.15203e-268
CLEC7A	0.620269	2.35838e-144

## Sheet: Cohort 3 clinical info
Table S3 related to Figure 3
Age	Race	Tumor Size (cm)	Grade	Histology	Node Status (pos/total)	Node	ER Status	PR Status	Her2 Status
60	W	2.4	1	Lobular	0/3	-	8 (100)	7 (90)	1+ (20)
70	W	3.5	2	Lobular	13/15	+	8 (100)	6-7 (66)	2+
71	W	2.1	3	Ductal	0/2	-	0	0	2+
42	AA	15.9	3	Ductal	8/21	+	7-8 (95)	6 (66)	1+ (80)
55	AA	3.7	2	Ductal	1/12	+	0	0	1+ (10)
82	Other	3	2	Ductal	5/15	+	8 (100)	3-4 (1)	2+ (70)
49	W	1.9	2	Lobular	0/6	-	8 (100)	8 (100)	1+ (10)
43	W	1.5	2	Ductal	0/4	-	6	3	1+
68	W	4.2	3	Metaplastic	0/6	-	0	0	0
50	W	3.7	2	Ductal	4/27	+	0	0	0
34	W	2.5	2	Solid	0/1	-	7-8 (90)	0	2+ (30)
42	AA	3.5	2	Ductal	14/16	+	0	0	2+ (20)
46	W	1.5	3	Ductal	0/5	-	7-8 (89-90)	8 (100)	3+ (100)
76		5.1	2	Ductal	0/3	-	0	0	2+
74		0.8	2	Ductal	1/15	+	1+ (1)	0	2+
53	W	3	3	Ductal	4/29	+	0	0	3+ (100)
73		4.2	2	Ductal	4/14	+	3+ (100)	2-3+ (50)	3+
66		9.6	3	Ductal	4/4	+	0	0	0
56		2.6	3	Ductal	0/7	-	3+ (>95)	3+ (>90)	0
49		4.3	3	Ductal	0/3	-	3+ (90)	0	2+
36		1.9	1	Ductal	4/32	+	3+ (100)	3+ (100)	0
61		4.8	3	Ductal	1/17	+	3+ (99)	3+ (60)	2+
78		2.2	3	Ductal	0/1	-	3+ (30)	1-3+ (40)	3+
54		7	2	Lobular	5/24	+	3+ (30)	3+ (30)	0
78		2.2	3	Ductal	0/0	NP	3+ (100)	0	2+
65		9	2	Ductal	8/36	+	1-3+ (90)	1-3+ (60)	-
65		1.1	2	Lobular	0/1	-	3+ (100)	1-3+ (60)	-
59		7	2	Lobular	4/17	+	3+ (100)	1+ (10)	0
24		2.8	3	Ductal	0/17	-	0	0	2+
39		9.9	2	Ductal	5/13	+	3+ (>95)	0	2+
38		9.2	2	Ductal	1/15	+	0	0	3+
51		4.2	3	Ductal	0/5	-	2+ (20)	0	2+
71		3	1	Lobular	0/3	-	3+ (>95)	0	0
47		2.1	1	Ductal	0/2	-	3+ (90)	3+ (70)	0
47		5.3	1	Ductal	4/12	+	3+ (95)	3+ (50)	0
60		3.7	2	Ductal	2/26	+	3+ (>90)	1 (10)	2+
33	W	10	3	DCIS (Comedo)	0/5	-	3 (10)	3 (<1)	-
70	W	2.2	2	Ductal	4/20	+	1 (95)	2 (99)	0
70	W	4.6	2	Lobular	5/16	+	8 (100)	8 (100)	0
47	W	Prophylactic Mastectomy
37		Prophylactic Mastectomy
41		Prophylactic Mastectomy

## Sheet: Macrophage metagene list
Table S3 related to Figure 3
Macrophages	APOE
Macrophages	ATG7
Macrophages	BCAT1
Macrophages	CCL7
Macrophages	CD163
Macrophages	CD68
Macrophages	CD84
Macrophages	CHI3L1
Macrophages	CHIT1
Macrophages	CLEC5A
Macrophages	COL8A2
Macrophages	COLEC12
Macrophages	CTSK
Macrophages	CXCL5
Macrophages	CYBB
Macrophages	DNASE2B
Macrophages	EMP1
Macrophages	FDX1
Macrophages	FN1
Macrophages	GM2A
Macrophages	GPC4
Macrophages	KAL1
Macrophages	MARCO
Macrophages	ME1
Macrophages	MS4A4A
Macrophages	MSR1
Macrophages	PCOLCE2
Macrophages	PTGDS
Macrophages	RAI14
Macrophages	SCARB2
Macrophages	SCG5
Macrophages	SGMS1
Macrophages	SULT1C2
