# Supplementary material for: Human Tumor-Associated Macrophage and Monocyte Transcriptional Landscapes Reveal Cancer-Specific Reprogramming, Biomarkers, and Therapeutic Targets
Source: Cancer Cell. 2019 Apr 15;35(4):588–602.e10. doi: 10.1016/j.ccell.2019.02.009 (PMC6472943; doi:10.1016/j.ccell.2019.02.009)
Supplement: Table S4. Survival Analysis SIGLEC1, Related to Figure 4 [file mmc5.xlsx]

## Sheet: Univariate analysis SIGLEC1
Table S4 related to Figure 4
	METABRIC
	(29-year disease-specific overall survival)
	Total
	(n=1350)
Variable	HR (95%) CI	p value
SIGLEC1 (High)	1.5 (1.3-1.8)	1e-05
ER (Positive)	0.6 (0.49-0.74)	7.8e-07
Her2 (Positive)	2.1 (1.7-2.7)	2.3e-10
PR (Positive)	0.64 (0.54-0.77)	3e-06
Grade	1.8 (1.5-2.2)	1.9e-09
Age	1.1 (0.9-1.3)	0.34
Tumor size	1.8 (1.2-2.6)	0.0023

## Sheet: Multivariate analysis SIGLEC1
Table S4 related to Figure 4
	METABRIC
	(29-year disease-specific overall survival)
	Total
	(n=1350)
Variable	HR (95%) CI	p value
SIGLEC1 (High)	1.42 ( 1.18-1.72)	0.000185
ER (Positive)	0.93 (0.72-1.2)	0.58
Her2 (Positive)	1.76 (1.38-2.26)	6.69e-06
PR (Positive)	0.86 (0.69-1.08)	0.2
Grade	1.46 (1.19-1.81)	0.00032
Tumor size	1.81 (1.24-2.63)	0.001774

## Sheet: Human Cytokine array raw data
Table S4 related to Figure 4
	Replica 1				Replica 2				Replica 3
	MDA231 CM	MDA468 CM	Control CM		MDA231 CM	MDA468 CM	Control CM		MDA231 CM	MDA468 CM	Control CM
TNFα	0.227813	0.213594	0.0831		0.28392	0.23284	0.04221		0.275228	0.21307	0.065431
IFNγ	0.141538	0.1668	0.069477		0.22638	0.242081	0.09477		0.25632	0.22056	0.101427
CSF3	0.268633	0.294573	0.130578		0.238623	0.264513	0.10378		0.218625	0.20571	0.080571
CSF2	0.02346	0.035176	0.014178		0.05261	0.045976	0.024678		0.03261	0.052876	0.034642
IL1α	0.358538	0.462285	0.008609		0.297678	0.38518	0.0107892		0.343299	0.39286	0.011296
IL8	3.61001	4.15784	0.235869		4.03948	4.42399	0.1494		2.8812	3.53	0.21294
CXCL10	0.04114	0.07414	0.025441		0.051982	0.0618	0.0391		0.06184	0.04198	0.026517
CCL5	0.057284	0.052209	0.023126		0.04154	0.050157	0.033176		0.05716	0.055	0.02797
VEGF	0.041978	0.051217	0.02099		0.043091	0.06261	0.0315		0.063091	0.07951	0.03027
EGF	0.03392	0.03063	0.0423		0.05165	0.05113	0.06213		0.07092	0.05063	0.045968
IL6	0.011507	0.011052	0.00908		0.01358	0.0212657	0.01266		0.02058	0.0162657	0.01158
Resistin	0.075832	0.061483	0.089272		0.068148	0.071519	0.09298		0.07195	0.0734589	0.09485
PAI-1	0.222656	0.213273	0.072662		0.24687	0.23325	0.068619		0.30851	0.26325	0.058609
IL12	0.038802	0.020655	0.033603		0.032732	0.031577	0.03173		0.035441	0.034114	0.037414
IL13	0.07622	0.03271	0.03744		0.038802	0.020655	0.033603		0.401174	0.351634	0.329802
Eotaxin	0.225605	0.212508	0.02749		0.21298	0.24496	0.03049		0.201212	0.221373	0.02751
PDGF	0.02346	0.05176	0.114178		0.04628	0.05367	0.1244		0.05825	0.03109	0.13377
PIGF	0.0564	0.0759	0.0861		0.0964	0.0591	0.0921		0.0754	0.07974	0.1106
β-NGF	0.032965	0.02322	0.019322		0.057101	0.042376	0.035629		0.208212	0.277042	0.012424
SCF	0.069477	0.141538	0.140068		0.0549	0.1216	0.20585		0.441174	0.121634	0.129802
CCL2	3.02617	2.66213	0.318895		3.53295	3.2635	0.42559		2.9513	3.3914	0.459
CCL3	0.647194	1.01208	0.054602		0.7241	1.22062	0.046012		0.6811	1.316	0.046012
IL2	0.129802	0.121634	0.101174		0.14912	0.13147	0.1214		0.12312	0.123147	0.105
IL4	0.02896	0.01628	0.01735		0.02894	0.02626	0.02495		0.002491	0.018495	0.009252
IL10	0.12656	0.13273	0.072662		0.1626	0.1591	0.1275		0.1433	0.13159	0.1109
FGFβ	0.05947	0.06917	0.023866		0.06319	0.058767	0.0197		0.06319	0.058767	0.0197
Leptin	0.01933	0.026187	0.035804		0.0239	0.0185	0.02041		0.02034	0.021114	0.03041
IGF1	0.206484	0.2104	0.08383		0.230157	0.224251	0.1124		0.250157	0.24426	0.14285
TGFβ	0.03494	0.03123	0.010134		0.04182	0.03933	0.01723		0.04182	0.03933	0.01411
Adiponectin	0.06313	0.08845	0.04744		0.06413	0.06845	0.04821		0.062151	0.06513	0.04166
IL17A	0.1577	0.1737	0.2732		0.161	0.15893	0.2156		0.14846	0.16927	0.2384
IL1β	0.012064	0.0291532	0.13362		0.0475	0.085256	0.1412		0.06596	0.05543	0.14096
