# Supplementary material for: Human Tumor-Associated Macrophage and Monocyte Transcriptional Landscapes Reveal Cancer-Specific Reprogramming, Biomarkers, and Therapeutic Targets
Source: Cancer Cell. 2019 Apr 15;35(4):588–602.e10. doi: 10.1016/j.ccell.2019.02.009 (PMC6472943; doi:10.1016/j.ccell.2019.02.009)
Supplement: Table S5. Survival Analysis CCL8 and qPCR Data, Related to Figure 5 [file mmc6.xlsx]

## Sheet: qPCR Array cytokines receptors
Table S5 related to Figure 5
		Fold Change (comparing to control group)
		THP1 + CM MDA-MB-231			THP1+ CM MDA-MB- 468
Position	Symbol	Fold Change	95% CI	p value	Fold Change	95% CI	p value
A01	AIMP1	0.088	( 0.06, 0.12 )	0.003692	0.0527	( 0.04, 0.07 )	0.003204
A02	BMP2	0.2886	( 0.20, 0.38 )	0.00921	0.3922	( 0.27, 0.52 )	0.015965
A03	C5	0.0585	( 0.05, 0.07 )	0.000395	0.0282	( 0.02, 0.03 )	0.000349
A04	CCL1	11.1627	( 10.37, 11.96 )	2e-06	8.5933	( 8.10, 9.09 )	0
A05	CCL11	1.9975	( 1.41, 2.59 )	0.005643	6.1037	( 4.43, 7.77 )	2.3e-05
A06	CCL13	4.0161	( 3.11, 4.92 )	3.1e-05	2.4159	( 1.83, 3.00 )	0.001253
A07	CCL15	0.8961	( 0.68, 1.11 )	0.414769	1.8281	( 1.42, 2.23 )	0.00632
A08	CCL16	1.0684	( 0.99, 1.15 )	0.157288	2.3566	( 2.21, 2.50 )	2e-06
A09	CCL17	0.4985	( 0.32, 0.68 )	0.036193	0.2005	( 0.13, 0.27 )	0.008324
A10	CCL2	32.2997	( 22.36, 42.24 )	1e-06	34.5978	( 23.51, 45.69 )	3.6e-05
A11	CCL20	14.0477	( 9.79, 18.30 )	0.000215	5.6917	( 4.11, 7.27 )	7.3e-05
A12	CCL22	0.4819	( 0.44, 0.53 )	0.000284	0.0736	( 0.07, 0.08 )	2.7e-05
B01	CCL23	0.0614	( 0.04, 0.08 )	0.004774	0.0531	( 0.03, 0.07 )	0.004632
B02	CCL24	0.4825	( 0.31, 0.65 )	0.035926	0.1085	( 0.07, 0.14 )	0.005424
B03	CCL26	0.2284	( 0.16, 0.30 )	0.002467	0.2029	( 0.15, 0.25 )	0.002075
B04	CCL3	6.3962	( 5.42, 7.38 )	0.000301	8.8404	( 8.17, 9.51 )	9e-06
B05	CCL4	11.3302	( 8.37, 14.29 )	1e-05	20.5568	( 14.87, 26.24 )	6.9e-05
B06	CCL5	2.5574	( 1.98, 3.13 )	0.000267	0.7914	( 0.58, 1.00 )	0.172859
B07	CCL7	13.969	( 10.59, 17.35 )	0.000387	13.5309	( 10.96, 16.10 )	2.9e-05
B08	CCL8	23.162	( 18.46, 27.87 )	0.000347	5.9305	( 5.14, 6.72 )	4.3e-05
B09	CCR1	0.202	( 0.14, 0.27 )	0.005897	0.0591	( 0.04, 0.08 )	0.003282
B10	CCR2	0.1103	( 0.09, 0.14 )	0.001449	0.0351	( 0.03, 0.04 )	0.001068
B11	CCR3	0.1265	( 0.10, 0.16 )	0.000543	0.0891	( 0.07, 0.11 )	0.000453
B12	CCR4	0.6757	( 0.57, 0.78 )	0.003939	2.4803	( 2.29, 2.67 )	5e-05
C01	CCR5	0.0428	( 0.03, 0.05 )	0.001505	0.0251	( 0.02, 0.03 )	0.001406
C02	CCR6	1.5647	( 1.21, 1.92 )	0.010064	2.0216	( 1.48, 2.56 )	0.006362
C03	CCR8	0.6739	( 0.51, 0.84 )	0.033923	0.921	( 0.75, 1.10 )	0.423353
C04	CD40LG	0.1846	( 0.16, 0.20 )	0.000121	0.0764	( 0.07, 0.09 )	7.4e-05
C05	CSF1	0.8297	( 0.56, 1.10 )	0.278359	0.4901	( 0.33, 0.65 )	0.025663
C06	CSF2	9.3991	( 8.74, 10.06 )	2e-06	2.5068	( 2.21, 2.80 )	0.000388
C07	CSF3	1.1833	( 0.90, 1.47 )	0.235645	0.5888	( 0.46, 0.72 )	0.012589
C08	CX3CL1	0.7305	( 0.61, 0.85 )	0.013142	0.9461	( 0.78, 1.11 )	0.593858
C09	CX3CR1	0.0785	( 0.06, 0.10 )	0.001736	0.0166	( 0.01, 0.02 )	0.001361
C10	CXCL1	12.9739	( 8.77, 17.18 )	0.000348	4.447	( 3.04, 5.85 )	0.000797
C11	CXCL10	2.441	( 1.91, 2.97 )	0.001505	14.2034	( 11.04, 17.36 )	0.000212
C12	CXCL11	1.9567	( 1.75, 2.16 )	7.6e-05	13.0334	( 11.44, 14.62 )	8e-06
D01	CXCL12	3.0809	( 1.98, 4.18 )	0.00044	6.5711	( 4.23, 8.91 )	3.2e-05
D02	CXCL13	67.0963	( 46.44, 87.75 )	0	23.379	( 15.88, 30.87 )	3.9e-05
D03	CXCL2	8.7102	( 6.07, 11.35 )	0.000274	3.9047	( 2.80, 5.01 )	0.000263
D04	CXCL3	14.5181	( 13.19, 15.85 )	1e-06	12.3166	( 10.96, 13.68 )	1.4e-05
D05	CXCL5	0.2011	( 0.17, 0.23 )	8e-06	0.1494	( 0.14, 0.16 )	3e-06
D06	CXCL6	2.2109	( 1.63, 2.79 )	0.001125	1.6156	( 1.17, 2.06 )	0.017414
D07	CXCL9	0.824	( 0.64, 1.01 )	0.181857	1.6162	( 1.19, 2.05 )	0.022925
D08	CXCR1	0.0143	( 0.01, 0.02 )	0.000329	0.0395	( 0.03, 0.05 )	0.000365
D09	CXCR2	0.0278	( 0.02, 0.03 )	6e-05	0.0137	( 0.01, 0.02 )	5.7e-05
D10	FASLG	1.342	( 1.22, 1.47 )	0.002136	2.4877	( 2.21, 2.76 )	0.000117
D11	IFNA2	1.9988	( 1.69, 2.31 )	0.002304	1.9865	( 1.84, 2.14 )	0.000113
D12	IFNG	0.8952	( 0.66, 1.13 )	0.403029	2.7109	( 1.96, 3.46 )	0.000969
E01	IL10RA	0.9916	( 0.69, 1.30 )	0.85122	0.2306	( 0.16, 0.30 )	0.009076
E02	IL10RB	0.0492	( 0.00001, 0.10 )	0.002222	0.0774	( 0.06, 0.10 )	0.002066
E03	IL13	0.9137	( 0.83, 1.00 )	0.125186	1.688	( 1.50, 1.87 )	0.000766
E04	IL15	0.986	( 0.90, 1.08 )	0.750165	1.1787	( 1.05, 1.30 )	0.034263
E05	IL16	0.1655	( 0.15, 0.18 )	0.000111	0.0773	( 0.07, 0.09 )	7.5e-05
E06	IL17A	0.7489	( 0.69, 0.81 )	0.002112	0.5896	( 0.55, 0.63 )	0.000188
E07	IL17C	1.4504	( 1.30, 1.60 )	0.001365	0.8845	( 0.79, 0.98 )	0.100143
E08	IL17F	0.3491	( 0.26, 0.44 )	0.006251	0.7565	( 0.55, 0.97 )	0.124068
E09	IL1A	2.7109	( 2.10, 3.32 )	0.000193	0.3952	( 0.30, 0.49 )	0.006298
E10	IL1B	0.0104	( 0.00001, 0.09 )	0.447744	6.6025	( 5.13, 8.07 )	0.000318
E11	IL1R1	1.1827	( 1.00, 1.36 )	0.099579	0.2218	( 0.20, 0.24 )	5e-06
E12	IL1RN	1.0313	( 0.93, 1.14 )	0.590844	0.2318	( 0.21, 0.26 )	6.1e-05
F01	IL21	1.3067	( 1.17, 1.45 )	0.005663	3.2082	( 2.82, 3.60 )	4.2e-05
F02	IL27	0.1066	( 0.10, 0.12 )	8.4e-05	0.1123	( 0.10, 0.12 )	8.7e-05
F03	IL3	0.6059	( 0.52, 0.70 )	0.002456	7.2741	( 6.50, 8.04 )	1.1e-05
F04	IL33	0.0933	( 0.00001, 0.24 )	0.013374	0.1176	( 0.08, 0.15 )	0.002453
F05	IL5	1.0573	( 0.98, 1.14 )	0.225253	0.4759	( 0.45, 0.50 )	7.1e-05
F06	IL5RA	2.2249	( 1.99, 2.46 )	3e-05	1.5765	( 1.41, 1.74 )	0.00052
F07	IL7	8.0401	( 7.30, 8.78 )	1e-06	16.683	( 14.84, 18.53 )	1.3e-05
F08	CXCL8	5.3685	( 3.89, 6.85 )	6.6e-05	3.4266	( 2.45, 4.40 )	0.00038
F09	IL9	0.1746	( 0.14, 0.20 )	5.1e-05	0.2973	( 0.26, 0.33 )	9.1e-05
F10	IL9R	1.4185	( 1.20, 1.64 )	0.015358	0.5382	( 0.50, 0.58 )	7.9e-05
F11	LTA	1.7323	( 1.55, 1.91 )	0.000355	0.5301	( 0.47, 0.59 )	0.000556
F12	LTB	0.2987	( 0.22, 0.38 )	0.005596	0.1189	( 0.09, 0.15 )	0.00245
G01	MIF	0.1075	( 0.10, 0.12 )	8.5e-05	0.04	( 0.04, 0.04 )	6.4e-05
G02	NAMPT	1.261	( 1.15, 1.38 )	0.005544	0.3407	( 0.30, 0.38 )	0.000121
G03	OSM	1.0361	( 0.94, 1.13 )	0.496377	0.2342	( 0.21, 0.26 )	6.1e-05
G04	SPP1	0.0232	( 0.01, 0.04 )	0.001701	0.0137	( 0.01, 0.02 )	0.001611
G05	TNF	1.0901	( 1.01, 1.17 )	0.089396	1.0218	( 0.96, 1.08 )	0.543258
G06	TNFRSF11B	1.8362	( 1.64, 2.03 )	0.000128	2.1682	( 1.94, 2.40 )	3.4e-05
G07	TNFSF10	0.8811	( 0.80, 0.96 )	0.056272	0.4354	( 0.39, 0.48 )	0.000244
G08	TNFSF11	0.1843	( 0.13, 0.24 )	0.003257	0.0765	( 0.05, 0.10 )	0.002059
G09	TNFSF13	0.1757	( 0.16, 0.19 )	4.3e-05	0.1253	( 0.11, 0.14 )	3.5e-05
G10	TNFSF13B	0.864	( 0.78, 0.94 )	0.038209	0.2063	( 0.18, 0.23 )	5.2e-05
G11	TNFSF4	0.9049	( 0.81, 1.00 )	0.153463	0.3722	( 0.33, 0.42 )	0.000377
G12	VEGFA	0.6216	( 0.03, 1.22 )	0.625617	0.5417	( 0.41, 0.68 )	0.015486
H01	ACTB	0.1256	( 0.10, 0.16 )	0.00166	0.0673	( 0.05, 0.08 )	0.001304
H02	B2M	0.4866	( 0.34, 0.63 )	0.022988	0.2039	( 0.14, 0.27 )	0.005429
H03	GAPDH	0.0713	( 0.05, 0.09 )	0.002225	0.0282	( 0.02, 0.04 )	0.00187
H04	HPRT1	0.0553	( 0.04, 0.07 )	0.001784	0.0414	( 0.03, 0.05 )	0.001687
H05	RPLP0	0.1682	( 0.13, 0.20 )	0.00107	0.0712	( 0.06, 0.09 )	0.000704
H06	HGDC	0.7846	( 0.60, 0.97 )	0.125947	0.8689	( 0.66, 1.08 )	0.295697
H07	RTC	0.7305	( 0.61, 0.85 )	0.013142	0.9461	( 0.78, 1.11 )	0.593858
H08	RTC	0.7305	( 0.61, 0.85 )	0.013142	0.9461	( 0.78, 1.11 )	0.593858
H09	RTC	0.7305	( 0.61, 0.85 )	0.013142	0.9461	( 0.78, 1.11 )	0.593858
H10	PPC	1.3798	( 0.99, 1.77 )	0.117051	1.2426	( 0.86, 1.62 )	0.254585
H11	PPC	0.5184	( 0.35, 0.69 )	0.020597	0.7911	( 0.60, 0.98 )	0.133065
H12	PPC	1.0041	( 0.80, 1.21 )	0.95603	0.9476	( 0.77, 1.12 )	0.59709

## Sheet: Univariate analysis CCL8
Table S5 related to Figure 5
	METABRIC
	(29-year disease-specific overall survival)
	Total
	(n=1350)
Variable	HR (95%) CI	p value
CCL8 (High)	1.3 (1.1-1.6)	0.0019
ER (Positive)	0.6 (0.49-0.74)	7.8e-07
Her2 (Positive)	2.1 (1.7-2.7)	2.3e-10
PR (Positive)	0.64 (0.54-0.77)	3e-06
Grade	1.8 (1.5-2.2)	1.9e-09
Age	1.1 (0.9-1.3)	0.34
Tumor size	-	-

## Sheet: Multivariate analysis CCL8
Table S5 related to Figure 5
	METABRIC
	(29-year disease-specific overall survival)
	Total
	(n=1350)
Variable	HR (95%) CI	p value
CCL8 (High)	1.16 (0.95-1.41)	0.13
ER (Positive)	0.94 (0.73-1.22)	0.66
Her2 (Positive)	1.73 (1.35-2.22)	1.32e-05
PR (Positive)	0.85 (0.68-1.06)	0.16
Grade	1.48 (1.19-1.83)	0.000268
Tumor size	1.81 (1.24-2.64)	0.001832

## Sheet: qPCR Array breast cancer
Table S5 related to Figure 5
		Fold Change (comparing to control group)			Fold Change (comparing to control group)
		MDA-MB-231 + rCCL8			MDA-MB-468 + rCCL8
		Fold Change	95% CI	p value	Fold Change	95% CI	p value
A01	ABCB1	1.4601	( 1.16, 1.76 )	0.024777	1.5722	( 1.45, 1.69 )	0.00026
A02	ABCG2	1.1035	( 0.66, 1.55 )	0.519824	1.2936	( 1.17, 1.42 )	0.006428
A03	ADAM23	9.5981	( 6.83, 12.37 )	5e-05	3.1368	( 2.23, 4.04 )	0.000498
A04	AKT1	1.5187	( 1.33, 1.71 )	0.001754	1.1472	( 0.99, 1.30 )	0.125476
A05	APC	1.6583	( 1.33, 1.99 )	0.011378	1.269	( 1.11, 1.43 )	0.019274
A06	AR	5.3083	( 4.50, 6.12 )	3.2e-05	1.2514	( 1.08, 1.42 )	0.032623
A07	ATM	1.1104	( 0.99, 1.23 )	0.138237	1.2571	( 1.17, 1.34 )	0.002448
A08	BAD	1.0998	( 1.00, 1.20 )	0.12163	1.1712	( 0.97, 1.37 )	0.146379
A09	BCL2	1.4366	( 1.02, 1.86 )	0.099606	1.3029	( 1.11, 1.50 )	0.029719
A10	BIRC5	1.6817	( 1.26, 2.11 )	0.022054	1.1172	( 0.87, 1.37 )	0.384597
A11	BRCA1	1.0511	( 0.77, 1.34 )	0.660518	1.3146	( 1.21, 1.42 )	0.003716
A12	BRCA2	1.4792	( 0.92, 2.04 )	0.119511	1.3141	( 0.77, 1.86 )	0.263171
B01	CCNA1	1.3264	( 1.13, 1.53 )	0.02858	0.9897	( 0.93, 1.04 )	0.717543
B02	CCND1	1.4374	( 0.99, 1.89 )	0.069053	1.3005	( 1.21, 1.39 )	0.001583
B03	CCND2	1.3526	( 1.06, 1.65 )	0.046644	1.3714	( 1.06, 1.68 )	0.049849
B04	CCNE1	1.6466	( 1.36, 1.93 )	0.005061	1.1264	( 1.08, 1.18 )	0.005959
B05	CDH1	1.8019	( 1.58, 2.03 )	0.000452	1.2064	( 0.99, 1.42 )	0.1043
B06	CDH13	2.4558	( 1.89, 3.02 )	0.001056	1.3363	( 1.05, 1.62 )	0.056335
B07	CDK2	1.312	( 1.21, 1.42 )	0.004302	0.2883	( 0.25, 0.32 )	9e-06
B08	CDKN1A	0.5147	( 0.48, 0.55 )	2.4e-05	0.4606	( 0.43, 0.49 )	1.4e-05
B09	CDKN1C	0.9871	( 0.77, 1.21 )	0.992544	1.2374	( 1.10, 1.37 )	0.021281
B10	CDKN2A	1.0185	( 0.79, 1.25 )	0.962206	1.1442	( 1.02, 1.27 )	0.071681
B11	CSF1	1.7895	( 1.57, 2.01 )	0.000384	1.207	( 1.16, 1.26 )	0.000998
B12	CST6	1.2568	( 1.10, 1.41 )	0.024088	1.0153	( 0.83, 1.20 )	0.908507
C01	CTNNB1	1.4668	( 1.09, 1.84 )	0.055885	1.3604	( 1.25, 1.47 )	0.001495
C02	CTSD	1.3207	( 1.22, 1.42 )	0.00156	1.3124	( 1.16, 1.46 )	0.013506
C03	EGF	2.1781	( 1.94, 2.41 )	0.000358	2.223	( 2.13, 2.32 )	1.1e-05
C04	EGFR	1.1619	( 1.04, 1.29 )	0.055434	0.9575	( 0.89, 1.02 )	0.271473
C05	ERBB2	1.4815	( 1.35, 1.61 )	0.000891	3.4008	( 3.13, 3.67 )	5.7e-05
C06	ESR1	2.4827	( 2.28, 2.68 )	9e-06	1.2764	( 1.18, 1.37 )	0.003309
C07	ESR2	1.0697	( 0.97, 1.17 )	0.248922	2.1145	( 1.35, 2.87 )	0.021317
C08	FOXA1	2.5175	( 1.89, 3.14 )	0.00097	1.1543	( 0.68, 1.63 )	0.42196
C09	GATA3	7.5048	( 6.84, 8.17 )	6e-06	1.1972	( 0.86, 1.53 )	0.277196
C10	GLI1	2.5661	( 2.11, 3.02 )	0.001508	2.6698	( 2.07, 3.27 )	0.002935
C11	GRB7	1.3109	( 1.18, 1.44 )	0.009412	1.2378	( 1.19, 1.28 )	0.000338
C12	GSTP1	1.4783	( 1.38, 1.57 )	0.000586	1.251	( 1.20, 1.30 )	0.000509
D01	HIC1	1.3197	( 0.94, 1.70 )	0.132392	0.9796	( 0.79, 1.17 )	0.802431
D02	ID1	1.0793	( 0.98, 1.18 )	0.178902	2.0864	( 1.92, 2.25 )	7.4e-05
D03	IGF1	8.9628	( 7.98, 9.94 )	2.6e-05	1.1919	( 1.04, 1.35 )	0.054857
D04	IGF1R	1.2395	( 1.12, 1.36 )	0.012602	1.2081	( 1.13, 1.29 )	0.004652
D05	IGFBP3	0.4423	( 0.39, 0.49 )	0.000275	0.9547	( 0.86, 1.05 )	0.411471
D06	IL6	4.5518	( 3.51, 5.59 )	0.002175	6.628	( 5.14, 8.11 )	0.000839
D07	JUN	0.6258	( 0.55, 0.71 )	0.002202	1.9425	( 1.56, 2.32 )	0.008471
D08	KRT18	1.5988	( 0.93, 2.27 )	0.051164	1.0807	( 0.97, 1.19 )	0.200635
D09	KRT19	0.7485	( 0.66, 0.83 )	0.008588	0.997	( 0.85, 1.15 )	0.975256
D10	KRT5	2.5468	( 2.30, 2.79 )	2e-05	1.0763	( 1.03, 1.12 )	0.024728
D11	KRT8	1.4745	( 1.26, 1.69 )	0.007432	2.9863	( 2.59, 3.38 )	3.7e-05
D12	MAPK1	1.4043	( 1.25, 1.56 )	0.006131	1.2219	( 1.05, 1.39 )	0.052142
E01	MAPK3	1.3717	( 1.30, 1.44 )	0.000433	1.283	( 1.24, 1.33 )	0.0001
E02	MAPK8	1.4145	( 1.32, 1.51 )	0.000873	1.2619	( 1.21, 1.31 )	0.000447
E03	MGMT	2.2596	( 1.83, 2.69 )	0.000483	1.3146	( 1.08, 1.55 )	0.03246
E04	MKI67	1.0269	( 0.85, 1.20 )	0.716688	1.1749	( 1.03, 1.32 )	0.064597
E05	MLH1	1.3898	( 1.26, 1.52 )	0.003738	2.3294	( 2.10, 2.56 )	0.000262
E06	MMP2	6.9762	( 5.69, 8.26 )	5e-06	3.8881	( 3.30, 4.48 )	0.0006
E07	MMP9	4.6371	( 3.15, 6.13 )	0.004441	3.5882	( 3.05, 4.12 )	0.000334
E08	MUC1	1.0296	( 0.91, 1.15 )	0.625401	1.2515	( 1.05, 1.45 )	0.047062
E09	MYC	1.6413	( 1.50, 1.78 )	0.000559	1.1982	( 1.12, 1.28 )	0.006575
E10	NME1	1.0854	( 0.92, 1.25 )	0.335153	1.045	( 0.82, 1.27 )	0.735371
E11	NOTCH1	1.3676	( 1.14, 1.60 )	0.01879	1.3151	( 1.07, 1.56 )	0.042121
E12	NR3C1	1.0275	( 0.96, 1.09 )	0.457173	1.0936	( 1.03, 1.16 )	0.041615
F01	PGR	5.0269	( 3.62, 6.43 )	0.000298	0.9434	( 0.71, 1.18 )	0.617249
F02	PLAU	1.7917	( 1.50, 2.08 )	0.001051	2.9417	( 2.52, 3.36 )	0.000281
F03	PRDM2	1.5965	( 1.40, 1.79 )	0.001782	1.2148	( 1.03, 1.40 )	0.081657
F04	PTEN	0.7207	( 0.57, 0.87 )	0.035747	1.1145	( 0.82, 1.41 )	0.42842
F05	PTGS2	0.2684	( 0.21, 0.32 )	0.000775	1.3081	( 0.87, 1.75 )	0.194536
F06	PYCARD	1.5064	( 1.24, 1.77 )	0.005077	1.2434	( 1.05, 1.43 )	0.062299
F07	RARB	3.8989	( 2.20, 5.60 )	0.013486	1.5221	( 1.24, 1.81 )	0.018254
F08	RASSF1	1.0075	( 0.91, 1.10 )	0.906772	1.1688	( 0.99, 1.35 )	0.1241
F09	RB1	1.6284	( 1.42, 1.84 )	0.0018	0.7607	( 0.65, 0.87 )	0.015141
F10	SERPINE1	0.8471	( 0.79, 0.91 )	0.011025	1.2645	( 1.06, 1.47 )	0.052543
F11	SFN	1.7026	( 1.52, 1.89 )	0.000383	1.0799	( 0.78, 1.38 )	0.555305
F12	SFRP1	4.5386	( 3.50, 5.58 )	0.0003	1.2735	( 1.04, 1.50 )	0.062921
G01	SLC39A6	1.4111	( 1.25, 1.57 )	0.002506	1.2186	( 1.04, 1.40 )	0.072085
G02	SLIT2	1.5359	( 1.33, 1.74 )	0.002605	1.401	( 1.03, 1.77 )	0.070253
G03	SNAI2	2.8587	( 2.40, 3.31 )	0.00064	1.3892	( 1.01, 1.77 )	0.09833
G04	SRC	1.7515	( 1.34, 2.17 )	0.005251	1.2935	( 1.13, 1.46 )	0.024328
G05	TFF3	4.3581	( 2.78, 5.94 )	0.005158	1.754	( 1.09, 2.42 )	0.041838
G06	TGFB1	1.3529	( 1.03, 1.67 )	0.061403	1.2266	( 1.12, 1.33 )	0.01257
G07	THBS1	2.2189	( 1.88, 2.56 )	0.000317	1.2297	( 1.08, 1.38 )	0.031674
G08	TP53	1.733	( 1.53, 1.94 )	0.000478	4.1355	( 3.35, 4.93 )	0.001213
G09	TP73	18.6446	( 0.00001, 61.88 )	0.000764	1.3608	( 0.36, 2.37 )	0.46797
G10	TWIST1	2.0724	( 1.19, 2.95 )	0.009282	1.0598	( 0.45, 1.67 )	0.667432
G11	VEGFA	0.4982	( 0.33, 0.67 )	0.031772	0.4274	( 0.26, 0.59 )	0.003227
G12	XBP1	1.2159	( 0.95, 1.48 )	0.147721	1.2296	( 0.69, 1.77 )	0.328847
H01	ACTB	1.977	( 1.14, 2.81 )	0.010606	0.9934	( 0.57, 1.42 )	0.868062
H02	B2M	2.0678	( 1.23, 2.91 )	0.0132	1.025	( 0.59, 1.46 )	0.774142
H03	GAPDH	1.5916	( 1.12, 2.06 )	0.018362	0.9791	( 0.49, 1.46 )	0.901073
H04	HPRT1	1.9965	( 1.38, 2.61 )	0.003055	1.1011	( 0.57, 1.63 )	0.554656
H05	RPLP0	1.9536	( 1.23, 2.67 )	0.008428	0.9735	( 0.58, 1.37 )	0.995709
H06	HGDC	4.3542	( 2.49, 6.22 )	0.000125	1.0493	( 0.44, 1.65 )	0.726013
H07	RTC	1.0185	( 0.79, 1.25 )	0.962206	0.7607	( 0.65, 0.87 )	0.015141
H08	RTC	1.0185	( 0.79, 1.25 )	0.962206	0.7607	( 0.65, 0.87 )	0.015141
H09	RTC	1.0185	( 0.79, 1.25 )	0.962206	0.7607	( 0.65, 0.87 )	0.015141
H10	PPC	0.7553	( 0.45, 1.06 )	0.242498	0.8337	( 0.52, 1.15 )	0.471596
H11	PPC	0.4483	( 0.12, 0.77 )	0.094446	0.7263	( 0.40, 1.06 )	0.27504
H12	PPC	0.8044	( 0.52, 1.08 )	0.280027	0.5816	( 0.13, 1.03 )	0.280403

## Sheet: qPCR Array tumor metastasis
Table S5 related to Figure 5
		Fold Change (comparing to control group)			Fold Change (comparing to control group)
		MDA-MB-231 + CM			MDA-MB-468 + CM
Position	Symbol	Fold Change	95% CI	p value	Fold Change	95% CI	p value
A01	APC	1.193	( 0.51, 1.88 )	0.687435	0.5378	( 0.33, 0.74 )	0.01228
A02	BRMS1	0.8125	( 0.67, 0.96 )	0.078564	0.6745	( 0.31, 1.04 )	0.24698
A03	CCL7	3.1814	( 2.27, 4.09 )	0.000318	4.0832	( 2.02, 6.14 )	0.042244
A04	CD44	1.0281	( 0.82, 1.24 )	0.822012	0.8998	( 0.48, 1.32 )	0.734594
A05	CD82	0.9731	( 0.77, 1.18 )	0.765979	0.4333	( 0.25, 0.62 )	0.025257
A06	CDH1	1.5092	( 0.72, 2.30 )	0.208789	1.3872	( 0.42, 2.36 )	0.282011
A07	CDH11	1.3133	( 0.96, 1.66 )	0.115306	4.3691	( 2.46, 6.28 )	0.002596
A08	CDH6	2.754	( 1.29, 4.22 )	0.046878	4.9671	( 2.33, 7.61 )	0.000276
A09	CDKN2A	1.7162	( 0.83, 2.60 )	0.164497	0.807	( 0.50, 1.11 )	0.336252
A10	CHD4	1.1623	( 0.90, 1.42 )	0.277763	0.6621	( 0.34, 0.99 )	0.192023
A11	COL4A2	0.8977	( 0.64, 1.15 )	0.482562	0.679	( 0.28, 1.08 )	0.292353
A12	CST7	0.9629	( 0.76, 1.16 )	0.700027	0.8487	( 0.48, 1.22 )	0.562207
B01	CTBP1	0.944	( 0.73, 1.16 )	0.599466	0.5497	( 0.26, 0.84 )	0.097709
B02	CTNNA1	0.9961	( 0.61, 1.38 )	0.968824	0.8196	( 0.42, 1.22 )	0.490243
B03	CTSK	1.3432	( 0.96, 1.73 )	0.111254	0.6949	( 0.27, 1.12 )	0.303433
B04	CTSL	1.5591	( 1.22, 1.90 )	0.010085	0.8978	( 0.46, 1.34 )	0.740829
B05	CXCL12	3.8422	( 1.20, 6.49 )	0.043369	4.8595	( 1.97, 7.75 )	0.015346
B06	CXCR2	4.4113	( 1.46, 7.36 )	0.040151	1.0829	( 0.36, 1.81 )	0.744142
B07	CXCR4	1.2365	( 0.73, 1.75 )	0.347701	0.7394	( 0.51, 0.97 )	0.153227
B08	DENR	1.1707	( 0.77, 1.58 )	0.465553	0.5417	( 0.30, 0.79 )	0.079887
B09	EPHB2	0.9178	( 0.57, 1.26 )	0.720487	0.6459	( 0.26, 1.03 )	0.240255
B10	ETV4	0.8772	( 0.44, 1.31 )	0.615322	1.1809	( 0.35, 2.01 )	0.632955
B11	EWSR1	0.7803	( 0.47, 1.09 )	0.262916	0.5535	( 0.29, 0.82 )	0.106331
B12	FAT1	0.8719	( 0.48, 1.26 )	0.633927	1.0749	( 0.55, 1.60 )	0.90891
C01	FGFR4	1.0974	( 0.82, 1.37 )	0.445123	0.8043	( 0.21, 1.40 )	0.535732
C02	FLT4	2.9916	( 1.25, 4.73 )	0.037171	3.1337	( 0.12, 6.15 )	0.14849
C03	FN1	0.8969	( 0.47, 1.32 )	0.737789	2.6092	( 1.32, 3.90 )	0.025345
C04	FXYD5	0.7433	( 0.47, 1.01 )	0.166154	0.6696	( 0.32, 1.02 )	0.212904
C05	GNRH1	0.9402	( 0.48, 1.40 )	0.928955	1.0857	( 0.41, 1.76 )	0.868331
C06	HGF	3.4396	( 0.67, 6.21 )	0.067991	11.3078	( 1.61, 21.01 )	0.039711
C07	HPSE	0.987	( 0.49, 1.48 )	0.878342	0.7513	( 0.32, 1.18 )	0.393018
C08	HRAS	0.9727	( 0.45, 1.50 )	0.911244	0.7353	( 0.21, 1.27 )	0.374
C09	HTATIP2	0.6964	( 0.30, 1.10 )	0.262418	0.8556	( 0.33, 1.38 )	0.588954
C10	IGF1	4.8901	( 2.61, 7.17 )	0.00936	21.1236	( 5.09, 37.16 )	0.033564
C11	IL18	0.8109	( 0.37, 1.25 )	0.520371	1.1243	( 0.35, 1.90 )	0.800415
C12	IL1B	6.0885	( 4.66, 7.52 )	3.8e-05	2.8714	( 0.00001, 5.83 )	0.17695
D01	ITGA7	3.2499	( 1.29, 5.21 )	0.036495	3.3593	( 1.77, 4.95 )	0.002321
D02	ITGB3	2.5744	( 1.46, 3.69 )	0.02454	4.3168	( 1.68, 6.96 )	0.016209
D03	KISS1	2.0133	( 1.19, 2.83 )	0.015397	8.647	( 0.00001, 18.15 )	0.035708
D04	KISS1R	3.2888	( 1.59, 4.99 )	0.048144	1.7431	( 0.00001, 3.60 )	0.332227
D05	KRAS	1.0811	( 0.92, 1.24 )	0.344952	0.7898	( 0.53, 1.05 )	0.242412
D06	MCAM	3.0364	( 1.86, 4.21 )	0.001113	4.9217	( 2.82, 7.02 )	0.011971
D07	MDM2	0.9958	( 0.69, 1.30 )	0.887872	0.64	( 0.34, 0.94 )	0.15594
D08	MET	1.0962	( 0.78, 1.41 )	0.64912	0.8612	( 0.47, 1.25 )	0.477561
D09	METAP2	1.0865	( 0.86, 1.32 )	0.515489	0.8318	( 0.44, 1.23 )	0.478146
D10	MGAT5	1.1807	( 0.77, 1.59 )	0.439095	0.5775	( 0.25, 0.90 )	0.153226
D11	MMP10	3.5615	( 3.26, 3.86 )	4.7e-05	0.9976	( 0.49, 1.51 )	0.955571
D12	MMP11	1.0342	( 0.63, 1.44 )	0.975826	0.89	( 0.46, 1.32 )	0.635982
E01	MMP13	3.6408	( 2.40, 4.88 )	0.001027	3.719	( 2.37, 5.07 )	0.003152
E02	MMP2	5.5341	( 1.02, 10.05 )	0.058285	4.3223	( 1.56, 7.08 )	0.032869
E03	MMP3	2.794	( 2.02, 3.57 )	0.001168	3.4709	( 2.34, 4.60 )	0.005387
E04	MMP7	2.1849	( 0.55, 3.81 )	0.147259	0.9354	( 0.57, 1.30 )	0.689955
E05	MMP9	4.5273	( 2.39, 6.66 )	0.012762	4.3805	( 2.69, 6.07 )	0.004454
E06	MTA1	0.9921	( 0.76, 1.23 )	0.870581	0.6677	( 0.29, 1.05 )	0.267754
E07	MTSS1	1.0524	( 0.82, 1.29 )	0.687939	0.527	( 0.26, 0.80 )	0.100528
E08	MYC	0.9919	( 0.76, 1.22 )	0.91409	0.7891	( 0.47, 1.11 )	0.328964
E09	MYCL	1.546	( 0.64, 2.45 )	0.264635	0.9241	( 0.18, 1.67 )	0.77892
E10	NF2	1.0891	( 0.96, 1.22 )	0.232822	0.8482	( 0.38, 1.31 )	0.596681
E11	NME1	1.0234	( 0.69, 1.36 )	0.842663	0.6026	( 0.31, 0.90 )	0.11136
E12	NME4	0.9882	( 0.80, 1.18 )	0.868821	0.6947	( 0.30, 1.09 )	0.301469
F01	NR4A3	2.6409	( 2.25, 3.03 )	0.000133	2.2129	( 1.24, 3.18 )	0.024275
F02	PLAUR	1.0928	( 0.88, 1.30 )	0.413768	1.0823	( 0.72, 1.44 )	0.697022
F03	PNN	0.9904	( 0.62, 1.36 )	0.948816	0.8343	( 0.35, 1.31 )	0.501031
F04	PTEN	1.2423	( 0.92, 1.57 )	0.205457	1.0011	( 0.54, 1.46 )	0.880055
F05	RB1	0.8412	( 0.74, 0.94 )	0.04253	0.0672	( 0.05, 0.08 )	0.0004
F06	RORB	2.5813	( 1.62, 3.55 )	0.01673	3.8503	( 2.01, 5.69 )	0.002189
F07	RPSA	1.1983	( 1.01, 1.39 )	0.090954	0.874	( 0.51, 1.24 )	0.528372
F08	SERPINE1	3.9222	( 3.35, 4.50 )	5e-06	6.6763	( 2.08, 11.27 )	0.04214
F09	SET	0.3889	( 0.16, 0.62 )	0.011283	0.692	( 0.47, 0.92 )	0.124695
F10	SMAD2	0.9876	( 0.83, 1.14 )	0.847788	0.7467	( 0.43, 1.06 )	0.267164
F11	SMAD4	0.1268	( 0.02, 0.23 )	0.001162	0.1716	( 0.05, 0.29 )	0.079457
F12	SRC	1.051	( 0.88, 1.23 )	0.578976	0.5946	( 0.27, 0.92 )	0.111358
G01	SSTR2	0.8828	( 0.80, 0.97 )	0.06075	1.0478	( 0.61, 1.49 )	0.738749
G02	SYK	2.8682	( 1.88, 3.85 )	0.007543	0.5452	( 0.38, 0.72 )	0.02707
G03	TCF20	0.9384	( 0.85, 1.03 )	0.255009	1.0351	( 0.66, 1.41 )	0.826499
G04	TGFB1	1.0868	( 0.91, 1.27 )	0.376933	0.8798	( 0.60, 1.15 )	0.496753
G05	TIMP2	0.8252	( 0.75, 0.90 )	0.010275	0.7967	( 0.55, 1.04 )	0.216686
G06	TIMP3	0.9173	( 0.76, 1.08 )	0.402577	0.5518	( 0.40, 0.70 )	0.007562
G07	TIMP4	1.4347	( 1.11, 1.76 )	0.028517	1.2873	( 0.18, 2.40 )	0.496786
G08	TNFSF10	2.7503	( 1.59, 3.92 )	0.02931	4.0247	( 1.68, 6.37 )	0.025916
G09	TP53	0.3887	( 0.28, 0.49 )	0.001122	1.0067	( 0.93, 1.08 )	0.842422
G10	TRPM1	2.3906	( 1.19, 3.59 )	0.055797	3.3824	( 2.53, 4.23 )	0.000175
G11	TSHR	1.8148	( 1.36, 2.27 )	0.015077	1.5284	( 0.86, 2.20 )	0.141401
G12	VEGFA	2.5402	( 1.73, 3.35 )	0.016668	6.4326	( 3.66, 9.21 )	0.02109
H01	ACTB	1	( 1.00, 1.00 )	0	0.8576	( 0.74, 0.97 )	0.092246
H02	B2M	0.8788	( 0.59, 1.16 )	0.555108	3.7463	( 2.37, 5.12 )	0.016263
H03	GAPDH	1.0216	( 0.71, 1.34 )	0.787793	0.8641	( 0.77, 0.96 )	0.046378
H04	HPRT1	0.8791	( 0.73, 1.03 )	0.216282	0.812	( 0.59, 1.04 )	0.205358
H05	RPLP0	0.8703	( 0.71, 1.03 )	0.207036	1	( 1.00, 1.00 )	0
H06	HGDC	1.8591	( 1.12, 2.60 )	0.033894	2.1349	( 1.55, 2.72 )	0.008354
H07	RTC	1.4125	( 1.05, 1.77 )	0.036737	1.1929	( 0.83, 1.56 )	0.302684
H08	RTC	1.4125	( 1.05, 1.77 )	0.036737	1.1929	( 0.83, 1.56 )	0.302684
H09	RTC	1.4125	( 1.05, 1.77 )	0.036737	1.1929	( 0.83, 1.56 )	0.302684
H10	PPC	1.1877	( 0.83, 1.54 )	0.335662	1.0255	( 0.36, 1.69 )	0.866106
H11	PPC	1.5903	( 1.26, 1.92 )	0.007534	0.9942	( 0.32, 1.67 )	0.783281
H12	PPC	1.2193	( 0.95, 1.49 )	0.150191	0.9696	( 0.29, 1.65 )	0.838213
