# Supplementary material for: Human Tumor-Associated Macrophage and Monocyte Transcriptional Landscapes Reveal Cancer-Specific Reprogramming, Biomarkers, and Therapeutic Targets
Source: Cancer Cell. 2019 Apr 15;35(4):588–602.e10. doi: 10.1016/j.ccell.2019.02.009 (PMC6472943; doi:10.1016/j.ccell.2019.02.009)
Supplement: Table S6. Survival Analysis CCL8-SIGLEC1 Gene Signature, Related to Figure 6 [file mmc7.xlsx]

## Sheet: SIGLEC1-CCL8 univar analysis1
Table S6 related to Figure 6
	Breast cancer stroma
	(10-year recurrence-free survival)
	Total
	(n = 53)
Variable	HR (95%) CI	p value
SIGLEC1/CCL8 (High)	3.3 (1.2-8.9)	0.018
ER (Positive)	0.92 (0.33-2.6)	0.87
Her2 (Positive)	2.2 (0.8-6.3)	0.12
PR (Positive)	1.3 (0.48-3.6)	0.59
Grade	2 (0.72-5.3)	0.19
Age	0.97 (0.93-1)	0.2
Tumor size	-	-

## Sheet: SIGLEC1-CCL8 univar analysis2 
Table S6 related to Figure 6
	METABRIC
	(29-year disease-specific overall survival)
	Total		ER positive subset
	(n = 1350)		(n = 960)
Variable	HR (95%) CI	p value	HR (95%) CI	p value
SIGLEC1/CCL8 (High)	1.4 (01.2-1.7)	0.0004	1.5 (1.2-1.9)	0.0012
ER (Positive)	0.6 (0.49-0.74)	7.8e-07	-	-
Her2 (Positive)	2.1 (1.7-2.7)	2.3e-10	-	-
PR (Positive)	0.64 (0.54-0.77)	3e-06	0.77 (0.6-0.98)	0.037
Grade	1.8 (1.5-2.2)	1.9e-09	1.7 (1.3-2.1)	9e-06
Age	1.1 (0.9-1.3)	0.34	1.5 (1.2-2)	0.0022
Tumor size	1.8 (1.2-2.6)	0.002	1.6 (0.93-2.7)	0.093

## Sheet: SIGLEC1-CCL8 multivar analysis
Table S6 related to Figure 6
		METABRIC
		(29-year disease-specific overall survival)
		Total		ER positive subset
		(n = 1350)		(n = 960)
	Variable	HR (95%) CI	p value	HR (95%) CI	p value
	SIGLEC1/CCL8 (High)	1.2 (0.98-1.4)	0.06	1.35 (1.06-1.72)	0.01436
	ER (Positive)	0.9 (0.74-1.2)	0.71	-	-
	Her2 (Positive)	1.7 (1.36-2.2)	1.1e-05	-	-
	PR (Positive)	0.9 (0.68-1.1)	0.17	0.88 (0.69-1.14)	0.358
	Grade	1.47 (1.19-1.8)	0.0003	1.54 (1.21-1.96)	0.00034
	Tumor size	1.8 (1.2-2.6)	0.001	-	-
	Age	-	-	1.44 (1.09-1.89)	0.0081
